# Supplementary material for: A Potent Autophagy Inhibitor (Lys05) Enhances the Impact of Ionizing Radiation on Human Lung Cancer Cells H1299
Source: Int J Mol Sci. 2019 Nov 23;20(23):5881. doi: 10.3390/ijms20235881 (PMC6928878; doi:10.3390/ijms20235881)
Supplement: Supplementary file 1 [file ijms-20-05881-s001.zip › Supplementary Tables.xlsx]

## Sheet: Table S1
Table S1. Microarray RAW data. Table S1 displays p-values normalized by multiple comparison analysis with adjusted FDR values using Benjamini-Hochberg procedure (α = 0.05). Heading names determine which groups were compared with each other. Legend: ni = non-irradiated; irr = irradiated; 1H/24H/48H = time after irradiation; C = control; L = Lys05; S = Spautin-1
Gene.ID	ni1H.SvsC	ni1H.LvsC	irr1H.SvsC	irr1H.LvsC	ni24H.SvsC	ni24H.LvsC	irr24H.SvsC	irr24H.LvsC	ni48H.SvsC	ni48H.LvsC	irr48H.SvsC	irr48H.LvsC	irr.vs.ni.1H	irr.vs.ni.24H	irr.vs.ni.48H
A1BG	0.923609	0.456075	0.997015	0.999961	0.730023	0.999998	0.311408	0.999417	0.558831	0.58002	0.202096	0.999886	0.376477	0.933361	0.011476
A1BG-AS1	0.975255	0.978477	0.983045	0.999961	0.411853	0.999998	0.30956	0.979754	0.928125	0.973132	0.462768	0.999886	0.934203	0.571468	0.675215
A2M-AS1	0.937128	0.475449	0.995799	0.999961	0.537023	0.999998	0.126326	0.958851	0.71121	0.690208	0.310376	0.999886	0.358816	0.792875	0.488867
A4GALT	0.971515	0.485282	0.982249	0.999961	0.247971	0.999998	0.450481	0.999417	0.900432	0.811708	0.389012	0.999886	0.983452	0.93122	0.61548
AAAS	0.937128	0.573967	0.957688	0.999961	0.831196	0.999998	0.185383	0.991699	0.34927	0.696248	0.205224	0.999886	0.348175	0.828054	0.499264
AACS	0.976486	0.563365	0.957688	0.999961	0.658481	0.999998	0.00327861	0.958851	0.647963	0.664393	0.115943	0.999886	0.558641	0.832763	0.381959
AACS	0.976934	0.570282	0.957688	0.999961	0.677071	0.999998	0.0357539	0.979838	0.860556	0.973621	0.191098	0.999886	0.633791	0.871872	0.552248
AACSP1	0.947	0.759038	0.957688	0.999961	0.434063	0.999998	0.354821	0.972093	0.716803	0.4137	0.430057	0.999886	0.204113	0.919028	0.0685937
AADAT	0.924147	0.463831	0.967551	0.999961	0.358997	0.999998	0.892302	0.996393	0.597556	0.957604	0.490435	0.999886	0.249797	0.636832	0.522568
AAGAB	0.924147	0.477343	0.957688	0.999961	0.841487	0.999998	0.704128	0.958851	0.959163	0.660408	0.96355	0.999886	0.394422	0.992529	0.585886
AAK1	0.637106	0.336298	0.957688	0.999961	0.514507	0.999998	0.0231654	0.958851	0.157753	0.239999	0.124019	0.999886	0.0440753	0.0744085	0.256019
AAK1	0.923609	0.433872	0.957688	0.999961	0.71347	0.999998	0.163105	0.996393	0.909751	0.801182	0.312463	0.999886	0.362052	0.545034	0.544276
AAK1	0.937128	0.612069	0.972256	0.999961	0.756461	0.999998	0.335472	0.997562	0.932189	0.863013	0.578922	0.999886	0.601675	0.611903	0.706937
AAK1	0.976934	0.787524	0.972256	0.999961	0.830988	0.999998	0.718664	0.999417	0.968655	0.948956	0.684911	0.999886	0.708225	0.646665	0.828445
AAMDC	0.938885	0.472518	0.996698	0.999961	0.662676	0.999998	0.240959	0.996261	0.870301	0.997703	0.579966	0.999886	0.710278	0.909048	0.343132
AAMP	0.938885	0.539824	0.957688	0.999961	0.279366	0.999998	0.00542106	0.958851	0.696321	0.75116	0.393325	0.999886	0.52651	0.284499	0.721334
AARD	0.924147	0.50288	0.957688	0.999961	0.552646	0.999998	0.41223	0.999417	0.941803	0.957993	0.612017	0.999886	0.357855	0.737558	0.241928
AARS	0.956823	0.64619	0.967125	0.999961	0.978866	0.999998	0.00478025	0.958851	0.384515	0.771373	0.0949728	0.999886	0.586139	0.531536	0.855266
AARS2	0.980514	0.744987	0.99971	0.999961	0.517169	0.999998	0.225724	0.999417	0.749146	0.958668	0.421491	0.999886	0.794748	0.947022	0.885435
AARSD1	0.981084	0.790279	0.973086	0.999961	0.323054	0.999998	0.0093748	0.958851	0.883042	0.895283	0.470794	0.999886	0.9837	0.184506	0.190159
AASDH	0.986781	0.987802	0.995015	0.999961	0.853316	0.999998	0.135351	0.999417	0.703036	0.769992	0.285379	0.999886	0.990224	0.994793	0.613431
AASDHPPT	0.966583	0.492751	0.957688	0.999961	0.909612	0.999998	0.712451	0.999417	0.981809	0.973132	0.921151	0.999886	0.984916	0.739137	0.702736
AASS	0.924147	0.97738	0.959155	0.999961	0.0543008	0.999998	0.314412	0.975757	0.495191	0.825059	0.891584	0.999886	0.906701	0.941928	0.816049
AATF	0.981989	0.853231	0.9967	0.999961	0.12819	0.999998	0.368956	0.971979	0.639585	0.624817	0.52085	0.999886	0.961176	0.399074	0.65702
AATK	0.957793	0.457011	0.957688	0.999961	0.350387	0.999998	0.127732	0.999417	0.723535	0.883882	0.563925	0.999886	0.823284	0.337595	0.00394431
AATK	0.996025	0.641074	0.980082	0.999961	0.526619	0.999998	0.332984	0.999417	0.857612	0.941612	0.638577	0.999886	0.961578	0.786499	0.673942
ABCA1	0.970943	0.737616	0.99971	0.999961	0.283128	0.999998	0.992398	0.991699	0.80297	0.904181	0.784556	0.999886	0.828532	0.532262	0.00206689
ABCA11P	0.896187	0.430117	0.957688	0.999961	0.474349	0.999998	0.250463	0.991699	0.967248	0.951175	0.716192	0.999886	0.279387	0.503849	0.600372
ABCA17P	0.950006	0.641381	0.957688	0.999961	0.526627	0.999998	0.108128	0.96807	0.962725	0.988382	0.472731	0.999886	0.543661	0.733464	0.0817904
ABCA3	0.938885	0.493454	0.972256	0.999961	0.344463	0.999998	0.0368676	0.958851	0.475039	0.656815	0.373602	0.999886	0.483984	0.385189	0.970103
ABCA5	0.924147	0.617916	0.973675	0.999961	0.974905	0.999998	0.920435	0.999417	0.878666	0.83111	0.827111	0.999886	0.478729	0.852206	0.768522
ABCA7	0.938885	0.662823	0.972256	0.999961	0.323111	0.999998	0.879503	0.996261	0.96479	0.948823	0.653526	0.999886	0.960259	0.891962	0.117743
ABCA9	0.938885	0.734805	0.957688	0.999961	0.888834	0.999998	0.167355	0.96807	0.929983	0.637476	0.285706	0.999886	0.802619	0.733104	0.819262
ABCB1	0.986826	0.792979	0.974621	0.999961	0.00945734	0.999998	0.974361	0.999417	0.196223	0.916869	0.450266	0.999886	0.936526	0.569327	0.625835
ABCB10	0.986826	0.965629	0.980082	0.999961	0.137246	0.999998	0.919847	0.999417	0.955054	0.802179	0.974005	0.999886	0.873181	0.778132	0.789238
ABCB10P4	0.97614	0.991448	0.967125	0.999961	0.0908875	0.999998	0.984834	0.999417	0.654986	0.80387	0.997499	0.999886	0.971081	0.784316	0.857783
ABCB6	0.975873	0.785428	0.995015	0.999961	0.875625	0.999998	0.173572	0.998206	0.870095	0.778463	0.307271	0.999886	0.784491	0.807426	0.0928461
ABCB7	0.96493	0.860897	0.957688	0.999961	0.456362	0.999998	0.403984	0.996261	0.738033	0.928667	0.130472	0.999886	0.885473	0.837064	0.202249
ABCB8	0.938885	0.543287	0.957688	0.999961	0.182607	0.999998	0.00591414	0.999417	0.218841	0.219719	0.0321582	0.999886	0.300122	0.843778	0.822433
ABCB8	0.962956	0.836431	0.974621	0.999961	0.992546	0.999998	0.254346	0.999417	0.56261	0.492986	0.168676	0.999886	0.720421	0.999981	0.956203
ABCB9	0.924147	0.495129	0.997638	0.999961	0.817261	0.999998	0.612811	0.958851	0.95752	0.662177	0.693069	0.999886	0.638531	0.665992	0.587287
ABCC1	0.928495	0.431768	0.957688	0.999961	0.610882	0.999998	0.0620432	0.975757	0.429137	0.563561	0.22155	0.999886	0.251783	0.909048	0.393212
ABCC10	0.937128	0.547669	0.957688	0.999961	0.761215	0.999998	0.000341617	0.958851	0.60968	0.666324	0.282833	0.999886	0.608229	0.304061	0.0256148
ABCC10	0.969227	0.836431	0.983154	0.999961	0.761676	0.999998	0.893365	0.999417	0.670023	0.852	0.419595	0.999886	0.71713	0.6351	0.169646
ABCC10	0.994777	0.839722	0.992137	0.999961	0.809052	0.999998	0.949575	0.999417	0.995695	0.926425	0.953921	0.999886	0.86148	0.975442	0.875652
ABCC3	0.924147	0.436998	0.957688	0.999961	0.558703	0.999998	0.000262008	0.958851	0.00714574	0.667206	0.579966	0.999886	0.845438	0.119165	0.299959
ABCC3	0.937128	0.772732	0.957688	0.999961	0.926461	0.999998	0.0715663	0.96807	0.815265	0.988197	0.672033	0.999886	0.956754	0.650524	0.562215
ABCC4	0.981337	0.663584	0.980082	0.999961	0.869227	0.999998	0.984233	0.999417	0.973919	0.984601	0.966707	0.999886	0.9254	0.905997	0.797967
ABCC5	0.923609	0.437298	0.968116	0.999961	0.565456	0.999998	0.0362759	0.958851	0.674857	0.588106	0.213028	0.999886	0.20136	0.769536	0.430131
ABCC5	0.924147	0.464661	0.972256	0.999961	0.704321	0.999998	0.46115	0.999417	0.803985	0.641935	0.881739	0.999886	0.685524	0.932833	0.759565
ABCC5	0.937128	0.486888	0.991052	0.999961	0.885908	0.999998	0.897469	0.999417	0.95752	0.997281	0.925118	0.999886	0.723175	0.948927	0.914145
ABCC6	0.980514	0.645404	0.995667	0.999961	0.607252	0.999998	0.866502	0.996261	0.993034	0.988422	0.716795	0.999886	0.675074	0.627524	0.806642
ABCC6P1	0.938885	0.4562	0.960836	0.999961	0.71081	0.999998	0.0182816	0.96807	0.651732	0.958199	0.454002	0.999886	0.332145	0.394413	0.0874948
ABCC6P2	0.924147	0.523795	0.957688	0.999961	0.624948	0.999998	0.00162814	0.958851	0.776942	0.828826	0.902962	0.999886	0.515556	0.36819	0.0160605
ABCC6P2	0.987687	0.650517	0.982084	0.999961	0.935538	0.999998	0.0399061	0.996393	0.816977	0.989683	0.964729	0.999886	0.716987	0.648192	0.973331
ABCD1	0.934185	0.862523	0.960884	0.999961	0.972878	0.999998	0.970435	0.999417	0.9062	0.68858	0.930779	0.999886	0.56748	0.932425	0.973273
ABCD1P3	0.938885	0.452036	0.972256	0.999961	0.277175	0.999998	0.624766	0.999417	0.934494	0.831426	0.976702	0.999886	0.409542	0.819351	0.392428
ABCD1P5	0.948039	0.436004	0.957688	0.999961	0.842898	0.999998	0.652042	0.998206	0.784113	0.852	0.10601	0.999886	0.09738	0.398316	0.739315
ABCD3	0.938885	0.433872	0.957688	0.999961	0.158131	0.999998	0.0114881	0.999417	0.00523695	0.551557	0.0183444	0.999886	0.331453	0.811312	0.370938
ABCD3	0.947	0.541098	0.992137	0.999961	0.653547	0.999998	0.129786	0.999417	0.895207	0.912329	0.501949	0.999886	0.495048	0.945578	0.809456
ABCD4	0.976868	0.537417	0.994174	0.999961	0.22019	0.999998	0.478961	0.998206	0.916847	0.656815	0.60426	0.999886	0.919078	0.68855	0.789539
ABCE1	0.924147	0.561922	0.960884	0.999961	0.155987	0.999998	0.605673	0.999417	0.823012	0.574122	0.493427	0.999886	0.767142	0.679713	0.426491
ABCE1	0.924147	0.699339	0.996702	0.999961	0.918341	0.999998	0.622516	0.999417	0.831213	0.731196	0.507524	0.999886	0.950229	0.990423	0.442608
ABCF1	0.924147	0.547918	0.979389	0.999961	0.146838	0.999998	0.0757193	0.958851	0.95798	0.834875	0.391093	0.999886	0.47692	0.269782	0.27138
ABCF2	0.937128	0.49091	0.957688	0.999961	0.43246	0.999998	0.0183973	0.958851	0.658043	0.655099	0.133094	0.999886	0.447318	0.419036	0.384366
ABCF3	0.967244	0.671491	0.958473	0.999961	0.556829	0.999998	0.585839	0.999417	0.773462	0.922492	0.122965	0.999886	0.726853	0.819994	0.401292
ABCG5	0.962031	0.768951	0.996551	0.999961	0.846941	0.999998	0.567493	0.999417	0.964994	0.952936	0.804225	0.999886	0.281496	0.931474	0.765117
ABHD1	0.937128	0.871266	0.99645	0.999961	0.662108	0.999998	0.837603	0.996261	0.934326	0.965987	0.650651	0.999886	0.901766	0.945383	0.211696
ABHD11	0.933396	0.464661	0.957688	0.999961	0.524809	0.999998	0.00845776	0.958851	0.678189	0.711863	0.141409	0.999886	0.182983	0.383662	0.201485
ABHD11	0.937128	0.503497	0.957688	0.999961	0.729328	0.999998	0.031202	0.958851	0.85156	0.804233	0.637495	0.999886	0.299795	0.396686	0.391276
ABHD11	0.938885	0.646856	0.973388	0.999961	0.836368	0.999998	0.905449	0.999417	0.941803	0.959533	0.802079	0.999886	0.985125	0.929311	0.744098
ABHD12	0.996509	0.458929	0.957688	0.999961	0.401275	0.999998	0.266534	0.96807	0.918649	0.942832	0.431574	0.999886	0.447871	0.885271	0.712349
ABHD14A	0.924147	0.48564	0.960884	0.999961	0.840462	0.999998	0.00367545	0.972218	0.93492	0.85519	0.219922	0.999886	0.528722	0.62894	0.000245573
ABHD14A	0.924147	0.608418	0.99971	0.999961	0.876188	0.999998	0.057154	0.999417	0.980047	0.994025	0.325057	0.999886	0.730195	0.651407	0.00266767
ABHD14A-ACY1	0.95279	0.717739	0.972256	0.999961	0.540943	0.999998	0.569451	0.999417	0.736844	0.420189	0.965662	0.999886	0.609413	0.963871	0.21142
ABHD14B	0.975252	0.641485	0.960884	0.999961	0.653527	0.999998	0.090844	0.987032	0.606294	0.677361	0.272783	0.999886	0.620526	0.595283	0.650385
ABHD15	0.937128	0.576513	0.974621	0.999961	0.911387	0.999998	0.0204401	0.996371	0.909967	0.927753	0.384043	0.999886	0.681787	0.954197	0.0214629
ABHD16A	0.988728	0.77237	0.972256	0.999961	0.331028	0.999998	0.0552531	0.96807	0.667137	0.587769	0.251172	0.999886	0.851179	0.469396	0.800092
ABHD17A	0.937128	0.472518	0.972256	0.999961	0.148878	0.999998	0.489027	0.997562	0.899321	0.851095	0.991467	0.999886	0.417677	0.878644	0.88361
ABHD17AP3	0.953064	0.518048	0.957688	0.999961	0.347901	0.999998	0.586467	0.996261	0.848973	0.682833	0.549992	0.999886	0.365604	0.729489	0.586704
ABHD17AP3	0.971515	0.53116	0.957688	0.999961	0.663873	0.999998	0.637917	0.998206	0.901898	0.825699	0.74676	0.999886	0.369873	0.96657	0.920483
ABHD17B	0.924147	0.430117	0.958473	0.999961	0.584461	0.999998	0.504919	0.998206	0.641343	0.456806	0.227821	0.999886	0.341504	0.789312	0.238199
ABHD17B	0.928495	0.466393	0.995015	0.999961	0.64086	0.999998	0.615145	0.999417	0.651758	0.608257	0.339054	0.999886	0.613496	0.839082	0.720038
ABHD17C	0.924147	0.466393	0.957688	0.999961	0.893906	0.999998	0.569785	0.999417	0.83681	0.765343	0.783908	0.999886	0.947233	0.949537	0.789495
ABHD18	0.928495	0.470588	0.957688	0.999961	0.377462	0.999998	0.00884949	0.996261	0.90033	0.746363	0.0671022	0.999886	0.472925	0.621852	0.113175
ABHD2	0.962956	0.566515	0.968116	0.999961	0.192973	0.999998	0.749345	0.999417	0.721548	0.959533	0.968883	0.999886	0.679334	0.903063	0.0595433
ABHD3	0.928495	0.433872	0.995015	0.999961	0.533904	0.999998	0.214053	0.999417	0.96778	0.972492	0.82564	0.999886	0.87501	0.632648	0.921021
ABHD4	0.999582	0.722478	0.960884	0.999961	0.435661	0.999998	0.316188	0.999417	0.942018	0.798691	0.145347	0.999886	0.634354	0.662142	0.00976942
ABHD5	0.962956	0.937793	0.957688	0.999961	0.781614	0.999998	0.937428	0.999417	0.357763	0.609203	0.377292	0.999886	0.354752	0.937842	0.74017
ABHD6	0.947	0.494408	0.991671	0.999961	0.820124	0.999998	0.0417361	0.999417	0.789887	0.779221	0.295453	0.999886	0.840827	0.591737	0.0277032
ABHD8	0.962956	0.781223	0.973388	0.999961	0.501324	0.999998	0.000560947	0.991699	0.928081	0.997623	0.0618314	0.999886	0.709177	0.562966	0.000112671
ABI1	0.938885	0.590261	0.960884	0.999961	0.464134	0.999998	0.993518	0.999417	0.884081	0.969231	0.839262	0.999886	0.870943	0.930053	0.936467
ABI2	0.938885	0.669404	0.982249	0.999961	0.792099	0.999998	0.63499	0.997562	0.83248	0.836118	0.586711	0.999886	0.837713	0.852902	0.7721
ABL1	0.966583	0.508643	0.957688	0.999961	0.534923	0.999998	0.392797	0.996261	0.593345	0.944688	0.229223	0.999886	0.358488	0.970824	0.257724
ABL1	0.976949	0.607328	0.995445	0.999961	0.751668	0.999998	0.619568	0.999417	0.665469	0.958199	0.292858	0.999886	0.779449	0.986061	0.301479
ABL2	0.00105075	0.433872	0.126993	0.999961	0.181763	0.999998	0.0136807	0.996261	0.528072	0.521215	0.427436	0.999886	0.115683	0.180015	0.34642
ABL2	0.613708	0.537964	0.957688	0.999961	0.656567	0.999998	0.954751	0.999417	0.665297	0.5231	0.895691	0.999886	0.126977	0.69349	0.748154
ABL2	0.924147	0.891165	0.957688	0.999961	0.997064	0.999998	0.973823	0.999417	0.986405	0.88909	0.990531	0.999886	0.961176	0.827706	0.780037
ABLIM1	0.928495	0.662823	0.968116	0.999961	0.962817	0.999998	0.0420621	0.999417	0.79026	0.93294	0.0202629	0.999886	0.281496	0.690689	4.03573e-05
ABLIM3	0.984163	0.816823	0.964186	0.999961	0.997408	0.999998	0.720677	0.991699	0.913682	0.984314	0.428221	0.999886	0.837894	0.928596	0.0818629
ABR	0.957965	0.688057	0.957688	0.999961	0.356734	0.999998	0.0116517	0.958851	0.418851	0.945087	0.601495	0.999886	0.491085	0.17123	0.149572
ABR	0.987687	0.926732	0.995667	0.999961	0.840878	0.999998	0.928684	0.999417	0.896809	0.985803	0.672569	0.999886	0.550493	0.73143	0.57182
ABRACL	0.923609	0.45617	0.957688	0.999961	0.777015	0.999998	0.0460198	0.999417	0.101227	0.728829	0.170722	0.999886	0.198812	0.499368	0.205243
ABRAXAS1	0.923609	0.509912	0.992137	0.999961	0.005397	0.999998	0.6139	0.999417	0.963211	0.87916	0.817219	0.999886	0.729781	0.495224	0.494278
ABRAXAS2	0.938885	0.525588	0.960884	0.999961	0.478859	0.999998	0.736868	0.999417	0.941803	0.694389	0.316995	0.999886	0.286307	0.789612	0.669535
ABT1	0.95773	0.700768	0.957688	0.999961	0.280735	0.999998	0.124639	0.958851	0.0877869	0.40944	0.0300354	0.999886	0.375311	0.68304	0.991065
ABTB1	0.937128	0.485467	0.957688	0.999961	0.586811	0.999998	0.128878	0.958851	0.450007	0.527678	0.0638013	0.999886	0.412596	0.275563	7.75318e-05
ABTB1	0.989917	0.921031	0.960884	0.999961	0.885908	0.999998	0.194137	0.997562	0.919266	0.884351	0.37258	0.999886	0.900258	0.801857	0.303283
ABTB2	0.954265	0.521141	0.972127	0.999961	0.832613	0.999998	0.157641	0.999417	0.946345	0.769491	0.818703	0.999886	0.377743	0.477176	0.341713
ACAA1	0.990719	0.519178	0.957688	0.999961	0.405656	0.999998	0.472083	0.998206	0.450772	0.608257	0.136052	0.999886	0.415073	0.89034	0.0815513
ACAA2	0.924147	0.483016	0.979013	0.999961	0.550054	0.999998	0.720459	0.999417	0.505193	0.648543	0.368709	0.999886	0.478545	0.948777	0.320886
ACACA	0.924147	0.457502	0.974621	0.999961	0.115537	0.999998	0.353386	0.979579	0.85815	0.518075	0.921098	0.999886	0.405178	0.566809	0.738571
ACACA	0.987861	0.815531	0.992326	0.999961	0.987486	0.999998	0.890687	0.999417	0.898937	0.851095	0.996978	0.999886	0.414105	0.934801	0.985729
ACACB	0.998996	0.433872	0.980018	0.999961	0.789655	0.999998	0.138305	0.971979	0.855251	0.621696	0.145178	0.999886	0.788581	0.739299	2.05154e-07
ACAD10	0.952672	0.889191	0.957688	0.999961	0.850182	0.999998	0.716083	0.999417	0.675501	0.784373	0.974909	0.999886	0.403357	0.935232	0.205944
ACAD11	0.938885	0.485546	0.979013	0.999961	0.429582	0.999998	0.0897036	0.999417	0.00116471	0.514265	0.00181364	0.999886	0.739417	0.83453	0.840714
ACAD8	0.938327	0.604452	0.957688	0.999961	0.705482	0.999998	0.00995018	0.991699	0.509566	0.599959	0.0509273	0.999886	0.693542	0.513943	0.052854
ACAD9	0.924147	0.50522	0.960884	0.999961	0.260659	0.999998	0.0329615	0.958851	0.108564	0.456806	0.157781	0.999886	0.576693	0.26151	0.0454714
ACAD9	0.962956	0.702502	0.979294	0.999961	0.694185	0.999998	0.354821	0.998206	0.975576	0.585792	0.323695	0.999886	0.990837	0.775373	0.448545
ACADM	0.937128	0.984073	0.957688	0.999961	0.513218	0.999998	0.145997	0.991699	0.68416	0.741714	0.368398	0.999886	0.975293	0.362911	0.706872
ACADS	0.96493	0.453021	0.957688	0.999961	0.610048	0.999998	0.751756	0.999417	0.477654	0.44723	0.893838	0.999886	0.218369	0.573071	0.784023
ACADSB	0.928495	0.479782	0.957688	0.999961	0.138163	0.999998	0.0102607	0.972218	0.0271148	0.35518	0.00108838	0.999886	0.315169	0.906122	0.0700246
ACADSB	0.964653	0.558604	0.974621	0.999961	0.600384	0.999998	0.102104	0.999417	0.954948	0.997444	0.485133	0.999886	0.935072	0.909039	0.941189
ACADVL	0.970553	0.643941	0.972256	0.999961	0.750344	0.999998	0.852481	0.999417	0.962451	0.999828	0.758141	0.999886	0.790444	0.904792	0.99301
ACAP2	0.937128	0.477343	0.968116	0.999961	0.812152	0.999998	0.140891	0.999417	0.627989	0.806719	0.140567	0.999886	0.884744	0.715909	0.0916804
ACAP3	0.960463	0.712388	0.957688	0.999961	0.11946	0.999998	0.00150636	0.996261	0.12109	0.581144	0.0478454	0.999886	0.711355	0.478577	0.160967
ACAP3	0.993478	0.985579	0.957688	0.999961	0.731488	0.999998	0.408003	0.999417	0.577636	0.660408	0.764462	0.999886	0.883313	0.768008	0.966031
ACAT1	0.923609	0.433872	0.957688	0.999961	0.802816	0.999998	0.21102	0.999417	0.564959	0.620896	0.723149	0.999886	0.238447	0.543463	0.0647907
ACAT1	0.924147	0.474608	0.979389	0.999961	0.963296	0.999998	0.475767	0.999417	0.697368	0.632735	0.818514	0.999886	0.975473	0.767711	0.259959
ACAT1	0.947	0.588277	0.995015	0.999961	0.999389	0.999998	0.95801	0.999417	0.698661	0.945567	0.908115	0.999886	0.9763	0.854885	0.613693
ACAT2	0.937128	0.560489	0.982249	0.999961	0.23674	0.999998	0.789141	0.958851	0.440348	0.943067	0.396562	0.999886	0.599225	0.919775	0.552182
ACBD4	0.970263	0.459503	0.968828	0.999961	0.202033	0.999998	0.758443	0.999417	0.696056	0.678551	0.459069	0.999886	0.777417	0.874609	0.0544087
ACBD4	0.983584	0.860392	0.995015	0.999961	0.933963	0.999998	0.826795	0.999417	0.995595	0.870035	0.768831	0.999886	0.858359	0.91629	0.951125
ACBD5	0.923609	0.445398	0.995667	0.999961	0.734359	0.999998	0.323731	0.998206	0.895958	0.689317	0.103912	0.999886	0.378889	0.881062	0.275747
ACBD6	0.937128	0.458929	0.999808	0.999961	0.220572	0.999998	0.619216	0.999417	0.920751	0.40944	0.878522	0.999886	0.665224	0.807726	0.858704
ACCS	0.996025	0.608418	0.957688	0.999961	0.552646	0.999998	0.00198295	0.958851	0.652341	0.696551	0.0884225	0.999886	0.590864	0.340688	0.234901
ACD	0.977269	0.767296	0.967125	0.999961	0.599184	0.999998	0.729531	0.999417	0.218841	0.74856	0.630547	0.999886	0.638531	0.401236	0.318196
ACE	0.952672	0.564893	0.979389	0.999961	0.276506	0.999998	0.154676	0.96807	0.982141	0.724626	0.674166	0.999886	0.77755	0.353641	0.40496
ACIN1	0.923609	0.580509	0.992516	0.999961	0.243283	0.999998	0.00300058	0.996393	0.902473	0.880596	0.303236	0.999886	0.358358	0.285874	0.200178
ACLY	0.924147	0.433872	0.957688	0.999961	0.801523	0.999998	0.00447076	0.958851	0.0374254	0.128194	0.0549611	0.999886	0.298366	0.546367	0.226354
ACO1	0.968419	0.840107	0.957688	0.999961	0.276506	0.999998	0.471725	0.999417	0.688966	0.877599	0.524312	0.999886	0.463898	0.326245	0.609702
ACO2	0.996445	0.819713	0.957688	0.999961	0.356515	0.999998	0.522852	0.999417	0.134164	0.774772	0.338321	0.999886	0.628796	0.14334	0.305606
ACOT1	0.937128	0.98144	0.994466	0.999961	0.765622	0.999998	0.0607284	0.999417	0.732565	0.871988	0.613338	0.999886	0.972493	0.652498	0.183308
ACOT11	0.937128	0.466393	0.974621	0.999961	0.325956	0.999998	0.004405	0.999417	0.327347	0.659283	0.0104085	0.999886	0.874815	0.848772	0.608435
ACOT13	0.937128	0.558457	0.973388	0.999961	0.181763	0.999998	0.811755	0.999417	0.895958	0.59946	0.647787	0.999886	0.977382	0.925426	0.311847
ACOT7	0.99748	0.6137	0.957688	0.999961	0.286608	0.999998	0.0296854	0.958851	0.773601	0.790911	0.417169	0.999886	0.668459	0.503137	0.932236
ACOT8	0.923609	0.433872	0.967125	0.999961	0.637444	0.999998	0.171681	0.958851	0.504353	0.656629	0.484458	0.999886	0.299795	0.236819	0.0359876
ACOT8	0.962956	0.916986	0.979389	0.999961	0.675133	0.999998	0.217509	0.972218	0.841683	0.962663	0.730578	0.999886	0.815897	0.924421	0.682026
ACOT9	0.924147	0.49091	0.957688	0.999961	0.762415	0.999998	0.588562	0.999417	0.60116	0.573262	0.908115	0.999886	0.285333	0.779778	0.706714
ACOT9	0.938885	0.720635	0.996818	0.999961	0.967422	0.999998	0.848477	0.999417	0.98622	0.843935	0.948331	0.999886	0.392548	0.939443	0.737915
ACOX2	0.923609	0.430117	0.957688	0.999961	0.779957	0.999998	0.354337	0.996339	0.690624	0.791635	0.0273102	0.999886	0.329444	0.947215	0.000386311
ACOX3	0.988406	0.861887	0.979294	0.999961	0.187865	0.999998	0.411301	0.991699	0.88796	0.989683	0.62885	0.999886	0.590864	0.620499	0.652844
ACP1	0.923609	0.466393	0.957688	0.999961	0.679681	0.999998	0.0117357	0.996261	0.853681	0.955712	0.0891794	0.999886	0.697229	0.318279	0.264765
ACP1	0.925851	0.778853	0.996698	0.999961	0.876175	0.999998	0.831174	0.999417	0.895112	0.965478	0.574168	0.999886	0.980048	0.968101	0.2858
ACP2	0.938885	0.570886	0.957688	0.999961	0.550054	0.999998	0.192507	0.991699	0.659591	0.689101	0.229032	0.999886	0.802891	0.705368	0.127451
ACP2	0.938891	0.747033	0.995015	0.999961	0.572327	0.999998	0.593999	0.999417	0.998976	0.725688	0.707275	0.999886	0.828844	0.852469	0.488475
ACP4	0.982268	0.849449	0.976081	0.999961	0.444206	0.999998	0.275023	0.999417	0.748112	0.935333	0.0600874	0.999886	0.660404	0.965529	0.209218
ACP6	0.962956	0.569856	0.979389	0.999961	0.828873	0.999998	0.00716324	0.999417	0.311376	0.650743	0.0280333	0.999886	0.671217	0.605287	0.726431
ACP7	0.947	0.834965	0.960884	0.999961	0.444831	0.999998	0.458695	0.96807	0.959435	0.956219	0.347762	0.999886	0.878203	0.405218	0.878476
ACR	0.962956	0.765798	0.979389	0.999961	0.683544	0.999998	0.442317	0.991699	0.893645	0.825059	0.909659	0.999886	0.743414	0.960999	0.961912
ACRBP	0.937128	0.687488	0.957688	0.999961	0.660998	0.999998	0.485739	0.999417	0.904797	0.918622	0.946438	0.999886	0.359876	0.755067	0.7793
ACSF2	0.997924	0.9479	0.960884	0.999961	0.992546	0.999998	0.369237	0.999417	0.602362	0.657591	0.0681088	0.999886	0.836291	0.591737	0.835504
ACSF3	0.947	0.49296	0.957688	0.999961	0.321038	0.999998	0.19122	0.958851	0.386	0.57045	0.426978	0.999886	0.270402	0.803555	0.673947
ACSF3	0.947	0.681712	0.957688	0.999961	0.447462	0.999998	0.543859	0.972218	0.998339	0.803573	0.511947	0.999886	0.408401	0.993903	0.78141
ACSL1	0.937128	0.492751	0.995015	0.999961	0.353477	0.999998	0.168599	0.999417	0.69524	0.556132	0.238552	0.999886	0.828532	0.514574	0.156187
ACSL3	0.938885	0.824146	0.973388	0.999961	0.48155	0.999998	0.149843	0.996261	0.106545	0.580043	0.165416	0.999886	0.458637	0.876471	0.0669096
ACSL4	0.924147	0.465367	0.979389	0.999961	0.314745	0.999998	0.797025	0.999417	0.563964	0.569485	0.182984	0.999886	0.501533	0.24692	0.567758
ACSL5	0.988406	0.486764	0.979779	0.999961	0.372797	0.999998	0.718515	0.999417	0.973919	0.954536	0.651713	0.999886	0.548353	0.485611	0.928064
ACSM5P1	0.980514	0.76276	0.979163	0.999961	0.640578	0.999998	0.432275	0.999417	0.914452	0.998203	0.37963	0.999886	0.562257	0.861153	0.415829
ACSS2	0.937128	0.69281	0.957688	0.999961	0.949669	0.999998	0.0637597	0.975757	0.403148	0.569906	0.0749957	0.999886	0.606752	0.64603	0.97396
ACTA2	0.962956	0.859084	0.957688	0.999961	0.331024	0.999998	0.0718363	0.999417	0.991886	0.690208	0.603955	0.999886	0.682192	0.460366	0.909506
ACTA2-AS1	0.947	0.529197	0.979389	0.999961	0.634652	0.999998	0.338357	0.999417	0.872575	0.981908	0.233587	0.999886	0.893589	0.551745	0.659992
ACTB	0.950076	0.779333	0.960884	0.999961	0.817935	0.999998	0.0996389	0.999417	0.848652	0.774772	0.244018	0.999886	0.596003	0.711299	0.234782
ACTBL2	0.963935	0.796852	0.957688	0.999961	0.898563	0.999998	0.122539	0.991699	0.6642	0.656446	0.232231	0.999886	0.695411	0.934319	0.401152
ACTBP11	0.938885	0.733275	0.980082	0.999961	0.885908	0.999998	0.724165	0.999417	0.744219	0.997281	0.0687473	0.999886	0.955433	0.399921	0.96051
ACTBP12	0.924147	0.446941	0.957688	0.999961	0.254736	0.999998	0.0363435	0.958851	0.565427	0.563615	0.159069	0.999886	0.332369	0.532262	0.5656
ACTBP12	0.937128	0.48705	0.957688	0.999961	0.315012	0.999998	0.0790766	0.972218	0.662481	0.619956	0.406471	0.999886	0.351916	0.604278	0.875696
ACTG1P20	0.924147	0.518048	0.995667	0.999961	0.45523	0.999998	0.564154	0.999417	0.743995	0.861364	0.891362	0.999886	0.83261	0.496376	0.436349
ACTL6A	0.992049	0.734152	0.957688	0.999961	0.882065	0.999998	0.412049	0.999417	0.854088	0.892275	0.614516	0.999886	0.624364	0.56485	0.0833304
ACTL8	0.955968	0.760766	0.991052	0.999961	0.532251	0.999998	0.412333	0.998206	0.971984	0.979143	0.81689	0.999886	0.569397	0.819029	0.960481
ACTN1	0.94749	0.714937	0.957688	0.999961	0.794126	0.999998	0.30974	0.96807	0.421836	0.822557	0.169118	0.999886	0.339022	0.988127	0.380277
ACTN3	0.963935	0.814703	0.957688	0.999961	0.928707	0.999998	0.12201	0.964704	0.381218	0.615463	0.16963	0.999886	0.443632	0.912634	0.506346
ACTN4	0.937128	0.501032	0.957688	0.999961	0.476195	0.999998	0.29213	0.975757	0.576774	0.829303	0.249324	0.999886	0.339391	0.998232	0.511559
ACTR10	0.923609	0.45617	0.983541	0.999961	0.705807	0.999998	0.315034	0.999417	0.873698	0.549693	0.168566	0.999886	0.472593	0.942383	0.698787
ACTR1A	0.978806	0.882448	0.966083	0.999961	0.269863	0.999998	0.144788	0.96807	0.857727	0.816394	0.355772	0.999886	0.896406	0.408766	0.403063
ACTR1B	0.962956	0.527692	0.957688	0.999961	0.447407	0.999998	0.0194513	0.96807	0.768398	0.83518	0.383354	0.999886	0.633803	0.36137	0.60131
ACTR2	0.924147	0.723255	0.957688	0.999961	0.446988	0.999998	0.432119	0.999417	0.971984	0.954536	0.448399	0.999886	0.609896	0.706381	0.35575
ACTR3	0.947	0.690624	0.967551	0.999961	0.657743	0.999998	0.388767	0.999417	0.375134	0.982462	0.413416	0.999886	0.997986	0.953951	0.926669
ACTR3B	0.924147	0.434195	0.958473	0.999961	0.362975	0.999998	0.0170853	0.996261	0.403878	0.551279	0.13682	0.999886	0.52651	0.578518	0.28139
ACTR3B	0.937128	0.566294	0.972127	0.999961	0.807097	0.999998	0.114092	0.999417	0.712869	0.645407	0.170722	0.999886	0.615874	0.817724	0.450048
ACTR3B	0.937128	0.80801	0.994842	0.999961	0.916419	0.999998	0.283233	0.999417	0.936597	0.841037	0.373223	0.999886	0.972164	0.873345	0.773608
ACTR3BP5	0.954488	0.472518	0.968116	0.999961	0.268314	0.999998	0.0828398	0.999417	0.801634	0.70721	0.0783159	0.999886	0.804127	0.214769	0.0156359
ACTR5	0.924147	0.433872	0.973388	0.999961	0.0324873	0.999998	0.784904	0.999417	0.846025	0.586045	0.256413	0.999886	0.458563	0.632073	0.0128905
ACTR6	0.967797	0.83311	0.957688	0.999961	0.161445	0.999998	0.45807	0.999417	0.902666	0.97993	0.918351	0.999886	0.945	0.892544	0.917692
ACTR8	0.962956	0.927649	0.993665	0.999961	0.862528	0.999998	0.37694	0.999417	0.917974	0.989683	0.844541	0.999886	0.754461	0.851122	0.35609
ACTRT3	0.992049	0.880874	0.957688	0.999961	0.734359	0.999998	0.108501	0.96807	0.936597	0.896191	0.213386	0.999886	0.771733	0.399131	0.406082
ACVR1	0.957002	0.451985	0.977111	0.999961	0.50504	0.999998	0.0875414	0.999417	0.558831	0.527508	0.0428843	0.999886	0.609896	0.451757	0.236663
ACVR1	0.996025	0.846057	0.991052	0.999961	0.644757	0.999998	0.5964	0.999417	0.601647	0.666193	0.302081	0.999886	0.836304	0.903063	0.753376
ACVR1C	0.938885	0.838416	0.960884	0.999961	0.943816	0.999998	0.433686	0.999417	0.463744	0.75971	0.0945566	0.999886	0.633791	0.96543	0.000798253
ACVR2A	0.937128	0.994474	0.975708	0.999961	0.768465	0.999998	0.92001	0.999417	0.880701	0.748229	0.4942	0.999886	0.786254	0.787656	0.408779
ACVR2B	0.953545	0.629472	0.986924	0.999961	0.168949	0.999998	0.790258	0.999417	0.803985	0.628438	0.83247	0.999886	0.86296	0.99957	0.811895
ACYP1	0.924147	0.456075	0.99417	0.999961	0.50212	0.999998	0.414439	0.958851	0.393134	0.543378	0.986555	0.999886	0.408502	0.849723	0.218548
ACYP2	0.950332	0.846802	0.973086	0.999961	0.844651	0.999998	0.164182	0.996261	0.984439	0.951854	0.735399	0.999886	0.673216	0.7644	0.223568
ADA	0.95838	0.987802	0.974621	0.999961	0.260659	0.999998	0.952336	0.999417	0.730432	0.842329	0.678454	0.999886	0.884738	0.863766	0.0131809
ADAD2	0.989248	0.826021	0.996818	0.999961	0.685154	0.999998	0.0328695	0.958851	0.989668	0.961757	0.61363	0.999886	0.949071	0.186983	0.882009
ADAL	0.990249	0.477343	0.995667	0.999961	0.511719	0.999998	0.0226235	0.958851	0.460695	0.732391	0.327475	0.999886	0.652325	0.32305	0.6935
ADAM10	0.924147	0.506203	0.968828	0.999961	0.12819	0.999998	0.504102	0.986925	0.689398	0.392413	0.191615	0.999886	0.523014	0.570443	0.403686
ADAM10	0.924147	0.542138	0.974621	0.999961	0.161024	0.999998	0.999077	0.999417	0.891366	0.4137	0.273273	0.999886	0.648843	0.690914	0.577927
ADAM11	0.958023	0.466393	0.973388	0.999961	0.289209	0.999998	0.0291974	0.958851	0.224891	0.33565	0.248948	0.999886	0.718827	0.553075	0.589992
ADAM11	0.990249	0.835585	0.992137	0.999961	0.553647	0.999998	0.591101	0.999417	0.770222	0.968354	0.978138	0.999886	0.924514	0.928602	0.661
ADAM12	0.974684	0.63166	0.979294	0.999961	0.191826	0.999998	0.199562	0.998206	0.989668	0.965095	0.778713	0.999886	0.596003	0.236819	0.921917
ADAM15	0.923609	0.433872	0.957688	0.999961	0.677762	0.999998	0.0132127	0.958851	0.0978738	0.817874	0.138276	0.999886	0.279387	0.920721	0.0124674
ADAM15	0.948039	0.470588	0.991614	0.999961	0.955525	0.999998	0.976626	0.999417	0.353367	0.987376	0.244016	0.999886	0.364248	0.955653	0.911178
ADAM17	0.928495	0.479368	0.982084	0.999961	0.755961	0.999998	0.512498	0.999417	0.279499	0.456806	0.262639	0.999886	0.509345	0.852902	0.477458
ADAM19	0.945057	0.537559	0.968116	0.999961	0.916218	0.999998	0.137656	0.999417	0.895958	0.457311	0.443946	0.999886	0.547533	0.671263	0.418247
ADAM22	0.924147	0.581046	0.972127	0.999961	0.895067	0.999998	0.519155	0.96807	0.0890966	0.677858	0.0234536	0.999886	0.736178	0.782139	0.688377
ADAM23	0.950332	0.801859	0.957688	0.999961	0.600853	0.999998	0.140034	0.999417	0.270507	0.564052	0.0316308	0.999886	0.392022	0.644498	0.024787
ADAM23	0.978307	0.934277	0.979779	0.999961	0.918921	0.999998	0.419372	0.999417	0.855124	0.85106	0.345797	0.999886	0.771593	0.673986	0.571649
ADAM33	0.987687	0.667099	0.957688	0.999961	0.353477	0.999998	0.443374	0.971979	0.603967	0.666193	0.946998	0.999886	0.451016	0.700454	0.81492
ADAM33	0.987861	0.890032	0.995445	0.999961	0.978718	0.999998	0.564589	0.999417	0.833328	0.772284	0.958066	0.999886	0.784666	0.969899	0.882186
ADAM8	0.95279	0.430117	0.957688	0.999961	0.101725	0.999998	0.00100368	0.972093	0.20518	0.379331	0.104306	0.999886	0.303459	0.992025	0.691572
ADAM9	0.927272	0.658931	0.960884	0.999961	0.145759	0.999998	0.0572961	0.996261	0.318776	0.835388	0.298116	0.999886	0.830281	0.284201	0.867096
ADAMTS19	0.963935	0.500632	0.979389	0.999961	0.814557	0.999998	0.4197	0.999417	0.990481	0.883184	0.885372	0.999886	0.526118	0.710881	0.87204
ADAMTS3	0.970943	0.793118	0.960884	0.999961	0.747113	0.999998	0.648399	0.999417	0.993974	0.853567	0.0883825	0.999886	0.907136	0.648135	0.0584005
ADAMTS7	0.924147	0.822784	0.979294	0.999961	0.414058	0.999998	0.199896	0.999417	0.895958	0.624503	0.482738	0.999886	0.981825	0.751882	0.0142085
ADAMTS7P1	0.962956	0.667944	0.979389	0.999961	0.952675	0.999998	0.101797	0.996393	0.936525	0.83575	0.787379	0.999886	0.745469	0.645309	0.327827
ADAMTS7P4	0.957214	0.5324	0.974621	0.999961	0.76286	0.999998	0.159032	0.999417	0.900432	0.620425	0.180451	0.999886	0.440974	0.537153	0.164378
ADAMTS7P4	0.991658	0.679439	0.983541	0.999961	0.830204	0.999998	0.987291	0.999417	0.914849	0.802379	0.986718	0.999886	0.957185	0.973324	0.800092
ADAMTSL1	0.937128	0.537258	0.993514	0.999961	0.525418	0.999998	0.995495	0.999417	0.895958	0.660408	0.994837	0.999886	0.500373	0.7645	0.462481
ADAMTSL4	0.924147	0.44911	0.957688	0.999961	0.379393	0.999998	0.152584	0.999417	0.0846632	0.678569	0.0554957	0.999886	0.179809	0.619017	0.154902
ADAMTSL4	0.928495	0.590003	0.985409	0.999961	0.397431	0.999998	0.257201	0.999417	0.564076	0.794495	0.797996	0.999886	0.521806	0.703372	0.35428
ADAMTSL4	0.938885	0.624575	0.992137	0.999961	0.572327	0.999998	0.731616	0.999417	0.799106	0.97006	0.916201	0.999886	0.665224	0.818051	0.854927
ADAMTSL5	0.938885	0.689633	0.958198	0.999961	0.276506	0.999998	0.00923907	0.975757	0.92313	0.802379	0.32772	0.999886	0.62559	0.49836	0.145104
ADAMTSL5	0.981049	0.824759	0.993138	0.999961	0.850492	0.999998	0.159423	0.996261	0.98622	0.93217	0.636735	0.999886	0.98349	0.98675	0.626258
ADAP1	0.938885	0.524327	0.964186	0.999961	0.969217	0.999998	0.491337	0.996261	0.370278	0.774772	0.0639899	0.999886	0.991809	0.915184	0.227562
ADAP2	0.952672	0.913764	0.973355	0.999961	0.817414	0.999998	0.626866	0.999417	0.829555	0.840057	0.941643	0.999886	0.808801	0.991703	0.329008
ADAR	0.924147	0.477343	0.957688	0.999961	0.737142	0.999998	0.546724	0.999417	0.463646	0.44685	0.5265	0.999886	0.285333	0.284201	0.0474937
ADARB1	0.924147	0.698329	0.968116	0.999961	0.22341	0.999998	0.00500008	0.991699	0.00826127	0.389121	0.0750086	0.999886	0.646691	0.911804	0.231267
ADARB1	0.976934	0.967769	0.996818	0.999961	0.400418	0.999998	0.148591	0.999417	0.849161	0.76424	0.951761	0.999886	0.840827	0.985518	0.48019
ADARB2	0.972917	0.517921	0.99971	0.999961	0.837374	0.999998	0.485325	0.999417	0.837912	0.955568	0.00557647	0.999886	0.781964	0.971096	5.86377e-08
ADAT1	0.938885	0.455914	0.992137	0.999961	0.294631	0.999998	0.0340125	0.96807	0.607908	0.78147	0.221133	0.999886	0.722259	0.263312	0.702674
ADAT2	0.924147	0.492751	0.957688	0.999961	0.928654	0.999998	0.231914	0.997795	0.382566	0.464345	0.390585	0.999886	0.26446	0.346993	0.0156673
ADAT2	0.938885	0.641317	0.96006	0.999961	0.963296	0.999998	0.80411	0.999417	0.947597	0.796769	0.593414	0.999886	0.545063	0.971407	0.255542
ADAT3	0.938885	0.547918	0.997954	0.999961	0.0680027	0.999998	0.0124063	0.999417	0.656297	0.892322	0.0169803	0.999886	0.712216	0.987431	0.563356
ADCK1	0.933396	0.463831	0.957688	0.999961	0.326709	0.999998	0.126015	0.965031	0.746469	0.908896	0.966996	0.999886	0.40519	0.93122	0.989549
ADCK2	0.982115	0.570816	0.957688	0.999961	0.458619	0.999998	0.482167	0.996261	0.999162	0.966453	0.484152	0.999886	0.376012	0.938559	0.6687
ADCK5	0.962956	0.892871	0.957688	0.999961	0.676194	0.999998	0.247383	0.96807	0.508551	0.813215	0.14923	0.999886	0.697818	0.776455	0.687912
ADCY3	0.947	0.888355	0.99971	0.999961	0.735598	0.999998	0.4129	0.999417	0.77768	0.564423	0.614516	0.999886	0.944513	0.893305	0.822433
ADCY4	0.989302	0.902409	0.957688	0.999961	0.713643	0.999998	0.98664	0.999417	0.697565	0.718543	0.769831	0.999886	0.863558	0.919483	0.695314
ADCY6	0.952262	0.728318	0.957688	0.999961	0.538324	0.999998	0.04958	0.972218	0.824088	0.622294	0.125899	0.999886	0.503432	0.52683	0.689576
ADCY7	0.924147	0.712388	0.960884	0.999961	0.162313	0.999998	0.577773	0.999417	0.886873	0.809366	0.831733	0.999886	0.927756	0.895625	0.03828
ADCY9	0.938885	0.718638	0.995015	0.999961	0.826113	0.999998	0.227769	0.999417	0.687285	0.700064	0.268558	0.999886	0.89244	0.894964	0.582156
ADCYAP1R1	0.945057	0.573814	0.986634	0.999961	0.477338	0.999998	0.578868	0.999417	0.893142	0.89733	0.445929	0.999886	0.601914	0.87257	0.838247
ADD1	0.923609	0.496994	0.957688	0.999961	0.179155	0.999998	0.309165	0.996261	0.932527	0.962354	0.849487	0.999886	0.110779	0.831837	0.824651
ADD2	0.923609	0.539125	0.980082	0.999961	0.20354	0.999998	0.0320611	0.971979	0.0600624	0.256735	0.0547839	0.999886	0.276502	0.706381	0.134213
ADD2	0.937128	0.568989	0.992326	0.999961	0.529727	0.999998	0.149118	0.999417	0.744963	0.835722	0.234713	0.999886	0.511592	0.852902	0.535204
ADD2	0.938885	0.886873	0.994174	0.999961	0.979555	0.999998	0.645424	0.999417	0.976784	0.836118	0.944511	0.999886	0.924514	0.882627	0.954094
ADD3	0.952672	0.89732	0.957688	0.999961	0.969425	0.999998	0.0626583	0.958851	0.0294656	0.527508	0.0114078	0.999886	0.308931	0.944045	0.0365874
ADGRA3	0.923609	0.450053	0.971708	0.999961	0.413209	0.999998	0.406192	0.999417	0.857842	0.755871	0.496417	0.999886	0.271642	0.932425	0.362213
ADGRA3	0.955034	0.873539	0.982084	0.999961	0.724455	0.999998	0.455551	0.999417	0.945487	0.873344	0.895918	0.999886	0.368796	0.990914	0.75237
ADGRB1	0.982268	0.472518	0.972256	0.999961	0.980008	0.999998	0.198836	0.999417	0.441622	0.798691	0.229845	0.999886	0.916697	0.951295	3.27971e-05
ADGRB2	0.962956	0.944931	0.980953	0.999961	0.384427	0.999998	0.066252	0.958851	0.862709	0.832255	0.417753	0.999886	0.838124	0.399921	0.0988032
ADGRD2	0.962956	0.608418	0.995667	0.999961	0.195951	0.999998	0.345325	0.996261	0.631656	0.962354	0.388188	0.999886	0.701715	0.199291	0.789555
ADGRE1	0.974005	0.946906	0.996698	0.999961	0.450835	0.999998	0.0638949	0.991699	0.971558	0.905729	0.444462	0.999886	0.853286	0.459274	0.238073
ADGRE5	0.923609	0.47146	0.972256	0.999961	0.0336066	0.999998	0.0243022	0.975757	0.267806	0.803788	0.311203	0.999886	0.285116	0.665477	0.870274
ADGRG1	0.923609	0.483016	0.994174	0.999961	0.314745	0.999998	0.00087326	0.958851	0.340126	0.915896	0.0105835	0.999886	0.54968	0.345879	3.36543e-08
ADGRG3	0.999808	0.466393	0.972256	0.999961	0.926587	0.999998	0.361625	0.999417	0.91652	0.772785	0.27639	0.999886	0.844414	0.952156	0.450529
ADGRG6	0.937128	0.433872	0.979013	0.999961	0.577058	0.999998	0.41733	0.999417	0.48473	0.643548	0.990892	0.999886	0.824605	0.517561	0.934371
ADGRL1	0.928495	0.429272	0.968116	0.999961	0.138106	0.999998	0.125505	0.999417	0.916701	0.731196	0.650065	0.999886	0.440723	0.783601	0.977485
ADGRL2	0.924147	0.433872	0.957688	0.999961	0.0482473	0.999998	0.266892	0.972218	0.620439	0.527508	0.0854644	0.999886	0.334133	0.321106	0.281166
ADGRL2	0.924147	0.437668	0.964186	0.999961	0.585163	0.999998	0.416258	0.999417	0.688287	0.565656	0.283711	0.999886	0.525811	0.333431	0.390177
ADGRL2	0.938885	0.477343	0.972256	0.999961	0.862628	0.999998	0.855688	0.999417	0.954948	0.781314	0.359889	0.999886	0.541882	0.576864	0.626258
ADGRL2	0.99762	0.789195	0.976081	0.999961	0.993983	0.999998	0.877254	0.999417	0.958464	0.810103	0.687386	0.999886	0.788843	0.980226	0.877641
ADH5	0.99748	0.881208	0.992326	0.999961	0.603549	0.999998	0.217593	0.999417	0.997219	0.829303	0.0478454	0.999886	0.735379	0.678734	0.349302
ADH5P4	0.947	0.519178	0.974621	0.999961	0.548425	0.999998	0.0265237	0.974882	0.935422	0.689317	0.238096	0.999886	0.658956	0.301622	0.163317
ADHFE1	0.952672	0.807964	0.99645	0.999961	0.727748	0.999998	0.471451	0.999417	0.747367	0.875183	0.707202	0.999886	0.729948	0.947699	0.0341284
ADI1	0.924147	0.873539	0.957688	0.999961	0.0322728	0.999998	0.000275959	0.972218	0.0235881	0.972841	0.0079603	0.999886	0.901171	0.215462	0.821089
ADI1	0.996025	0.999347	0.978351	0.999961	0.0824062	0.999998	0.123476	0.991699	0.377061	0.981063	0.567052	0.999886	0.945718	0.336624	0.931067
ADIPOR1	0.938885	0.456336	0.957688	0.999961	0.706354	0.999998	0.206305	0.996261	0.516435	0.521215	0.362574	0.999886	0.284392	0.961055	0.534431
ADIPOR1	0.947227	0.485467	0.972256	0.999961	0.772796	0.999998	0.991278	0.999417	0.805433	0.658666	0.592659	0.999886	0.962548	0.964403	0.719444
ADIPOR2	0.928495	0.490255	0.993665	0.999961	0.399804	0.999998	0.278663	0.999417	0.917144	0.924701	0.449797	0.999886	0.948349	0.361881	0.579775
ADIRF-AS1	0.169028	0.497066	0.959963	0.999961	0.190007	0.999998	0.750242	0.999417	0.772546	0.89792	0.629266	0.999886	0.79069	0.631478	0.207315
ADK	0.924147	0.578992	0.968116	0.999961	0.73485	0.999998	0.920024	0.999417	0.525696	0.926672	0.794253	0.999886	0.473774	0.886345	0.143544
ADM	0.779813	0.713924	0.957688	0.999961	0.542591	0.999998	0.153569	0.999417	0.0699196	0.398643	0.302201	0.999886	0.636857	0.653315	0.000783989
ADM2	0.937128	0.678949	0.974621	0.999961	0.0256269	0.999998	0.000551682	0.986752	0.000177464	0.747174	0.00375689	0.999886	0.520911	0.455228	0.0146834
ADM2	0.974649	0.74775	0.993138	0.999961	0.658729	0.999998	0.0814694	0.998206	0.986405	0.78699	0.474694	0.999886	0.87501	0.992704	0.278132
ADNP	0.923609	0.50029	0.957688	0.999961	0.219306	0.999998	0.168797	0.958851	0.57599	0.839822	0.202622	0.999886	0.698319	0.765804	0.510657
ADNP	0.938885	0.801423	0.957688	0.999961	0.490233	0.999998	0.802037	0.999417	0.983528	0.959904	0.909517	0.999886	0.738616	0.996053	0.595961
ADNP2	0.924147	0.437668	0.957688	0.999961	0.875277	0.999998	0.161549	0.999417	0.906152	0.987688	0.918135	0.999886	0.880427	0.532754	0.617363
ADO	0.937128	0.849081	0.968828	0.999961	0.0228662	0.999998	0.397977	0.999417	0.785729	0.74493	0.795586	0.999886	0.679997	0.462591	0.735585
ADORA2A	0.925851	0.433872	0.972256	0.999961	0.256318	0.999998	0.450191	0.979838	0.575151	0.929091	0.970751	0.999886	0.427874	0.696575	0.439647
ADORA2B	0.962956	0.993668	0.980082	0.999961	0.672255	0.999998	0.0549045	0.999417	0.969809	0.684387	0.227419	0.999886	0.957264	0.540825	0.000607202
ADPGK	0.937128	0.430117	0.957688	0.999961	0.777054	0.999998	0.218386	0.996261	0.481703	0.40944	0.0943941	0.999886	0.25913	0.805113	0.130153
ADPGK	0.938885	0.437795	0.957688	0.999961	0.80501	0.999998	0.302559	0.999417	0.842229	0.457211	0.283711	0.999886	0.998013	0.874609	0.19244
ADPRH	0.928495	0.433872	0.971831	0.999961	0.16424	0.999998	0.0978542	0.958851	0.964814	0.85106	0.467157	0.999886	0.524216	0.28055	0.393034
ADPRHL1	0.950332	0.987605	0.957688	0.999961	0.276506	0.999998	0.136461	0.996261	0.8197	0.71123	0.295647	0.999886	0.426012	0.990386	0.745449
ADPRHL2	0.938885	0.60562	0.967125	0.999961	0.190701	0.999998	0.0558439	0.958851	0.930867	0.887268	0.457387	0.999886	0.532695	0.315954	0.0757816
ADPRM	0.967417	0.701895	0.979013	0.999961	0.968916	0.999998	0.263919	0.999417	0.612471	0.548803	0.0118789	0.999886	0.971661	0.926602	0.362319
ADRA1A	0.962956	0.559295	0.991671	0.999961	0.943733	0.999998	0.935676	0.999417	0.976701	0.873562	0.190551	0.999886	0.719761	0.758193	0.0752195
ADRA1B	0.416171	0.431768	0.957688	0.999961	0.0268648	0.999998	0.697666	0.998206	0.652873	0.379331	0.951774	0.999886	0.728573	0.891464	0.443616
ADRA2C	0.983331	0.450053	0.995667	0.999961	0.629284	0.999998	0.637067	0.999417	0.788098	0.839822	0.621856	0.999886	0.893602	0.912473	1.96639e-05
ADRB1	0.996025	0.466393	0.957688	0.999961	0.577058	0.999998	0.778197	0.999417	0.181731	0.682833	0.091206	0.999886	0.468935	0.93564	0.92801
ADRB2	0.0941295	0.403179	0.997036	0.999961	0.977026	0.999998	0.428947	0.972218	0.178448	0.921895	0.0495954	0.999886	0.773717	0.419757	1.21877e-06
ADRM1	0.937128	0.534116	0.972256	0.999961	0.129385	0.999998	0.605662	0.974882	0.780392	0.527168	0.548113	0.999886	0.516968	0.678734	0.942622
ADSL	0.938885	0.44911	0.960836	0.999961	0.262771	0.999998	0.0489015	0.996261	0.95855	0.690347	0.218859	0.999886	0.556804	0.274375	0.036964
ADSS	0.947	0.566288	0.957688	0.999961	0.614484	0.999998	0.0230824	0.999417	0.884081	0.968488	0.563593	0.999886	0.785841	0.318357	0.448545
ADSSL1	0.996025	0.472518	0.992516	0.999961	0.196538	0.999998	0.642169	0.999417	0.78105	0.971768	0.498039	0.999886	0.818389	0.611903	0.690629
ADTRP	0.923609	0.24701	0.957688	0.999961	0.111619	0.999998	0.828645	0.999417	0.946573	0.727919	0.786399	0.999886	0.238447	0.933361	0.234901
AEBP2	0.973998	0.726821	0.957688	0.999961	0.226911	0.999998	0.550104	0.999417	0.435449	0.701	0.367778	0.999886	0.611867	0.628229	0.334544
AEN	0.942723	0.609402	0.957688	0.999961	0.226712	0.999998	0.0271397	0.958851	0.924567	0.610466	0.467055	0.999886	0.51894	0.484563	0.0735205
AEN	0.988406	0.757557	0.957688	0.999961	0.871429	0.999998	0.146531	0.96807	0.926232	0.756223	0.687777	0.999886	0.822733	0.926505	0.183056
AES	0.938885	0.619653	0.980082	0.999961	0.433661	0.999998	0.011828	0.958851	0.335978	0.913523	0.780962	0.999886	0.91017	0.278194	0.288138
AFAP1	0.923609	0.492638	0.96006	0.999961	0.0828266	0.999998	0.0943066	0.958851	0.750071	0.693834	0.49493	0.999886	0.288092	0.186249	0.582464
AFAP1L1	0.924147	0.81119	0.957688	0.999961	0.935955	0.999998	0.906958	0.999417	0.398777	0.78696	0.19295	0.999886	0.451016	0.917707	0.000281875
AFDN	0.924147	0.567266	0.960884	0.999961	0.222828	0.999998	0.0142301	0.958851	0.735589	0.555814	0.0183444	0.999886	0.40088	0.515395	0.38164
AFDN	0.938885	0.591729	0.972127	0.999961	0.808827	0.999998	0.264387	0.999417	0.8456	0.677858	0.279177	0.999886	0.47692	0.541964	0.561317
AFDN	0.938885	0.98144	0.995667	0.999961	0.865714	0.999998	0.264487	0.999417	0.909513	0.900772	0.849385	0.999886	0.623218	0.746776	0.859077
AFDN	0.962956	0.985579	0.996818	0.999961	0.9488	0.999998	0.295755	0.999417	0.961943	0.901506	0.922647	0.999886	0.897959	0.752962	0.90062
AFF1	0.924147	0.514465	0.978928	0.999961	0.801822	0.999998	0.483288	0.999417	0.979398	0.594961	0.878637	0.999886	0.840827	0.842354	0.691572
AFF4	0.923609	0.430117	0.977111	0.999961	0.581449	0.999998	0.669004	0.991699	0.573661	0.246048	0.168676	0.999886	0.09738	0.456704	0.554783
AFF4	0.996025	0.61171	0.982084	0.999961	0.857509	0.999998	0.974587	0.999417	0.901288	0.851095	0.605889	0.999886	0.987565	0.603448	0.671756
AFG1L	0.923609	0.43246	0.957688	0.999961	0.157613	0.999998	0.743516	0.999417	0.618595	0.589485	0.322041	0.999886	0.229204	0.700406	0.845493
AFG3L1P	0.938885	0.718638	0.996698	0.999961	0.444831	0.999998	0.652034	0.999417	0.86544	0.385172	0.813081	0.999886	0.924514	0.837064	0.460854
AFG3L2	0.923609	0.429272	0.959767	0.999961	0.50651	0.999998	0.0442058	0.958851	0.44965	0.456806	0.250502	0.999886	0.289385	0.908983	0.325332
AFMID	0.937128	0.479731	0.973241	0.999961	0.767853	0.999998	0.0158968	0.96807	0.437266	0.869093	0.0360932	0.999886	0.518817	0.501803	0.0131137
AFMID	0.938885	0.933532	0.973388	0.999961	0.994736	0.999998	0.160721	0.999417	0.562497	0.959533	0.543393	0.999886	0.981891	0.625059	0.789238
AFTPH	0.924147	0.466893	0.968116	0.999961	0.339141	0.999998	0.327143	0.999417	0.470631	0.675997	0.0795493	0.999886	0.439021	0.513526	0.143406
AFTPH	0.937128	0.838828	0.980082	0.999961	0.617735	0.999998	0.846955	0.999417	0.68027	0.689642	0.132888	0.999886	0.738138	0.546367	0.909057
AGA	0.994357	0.60562	0.972127	0.999961	0.366202	0.999998	0.307407	0.999417	0.980979	0.81606	0.625948	0.999886	0.685794	0.989992	0.798866
AGAP1	0.923609	0.446941	0.969665	0.999961	0.466304	0.999998	0.0373041	0.999417	0.219551	0.702576	0.0817848	0.999886	0.233834	0.657836	0.693409
AGAP1	0.947	0.470588	0.979013	0.999961	0.998748	0.999998	0.689041	0.999417	0.687445	0.971098	0.500541	0.999886	0.550473	0.724937	0.724098
AGAP11	0.938885	0.511677	0.98539	0.999961	0.599184	0.999998	0.0776325	0.999417	0.698661	0.608874	0.0301765	0.999886	0.708531	0.674851	0.013928
AGAP11	0.952672	0.760766	0.992189	0.999961	0.614594	0.999998	0.997048	0.999417	0.890541	0.883817	0.426324	0.999886	0.760916	0.698292	0.283114
AGAP14P	0.924147	0.466393	0.957688	0.999961	0.178076	0.999998	0.0428011	0.975757	0.856298	0.857046	0.571207	0.999886	0.695374	0.504888	0.00742506
AGAP14P	0.938885	0.539824	0.992137	0.999961	0.348162	0.999998	0.0968096	0.991699	0.968655	0.922601	0.834626	0.999886	0.862225	0.648177	0.236635
AGAP2-AS1	0.948039	0.491459	0.957688	0.999961	0.426231	0.999998	0.589261	0.971979	0.891366	0.656815	0.328639	0.999886	0.279387	0.895629	0.727946
AGAP3	0.928495	0.655741	0.960884	0.999961	0.520085	0.999998	0.0471279	0.996261	0.508551	0.635776	0.130198	0.999886	0.708531	0.677321	0.0931057
AGAP3	0.938885	0.929643	0.974621	0.999961	0.534113	0.999998	0.246884	0.999417	0.710367	0.732624	0.401536	0.999886	0.999593	0.721206	0.407613
AGAP4	0.756843	0.583524	0.960836	0.999961	0.295533	0.999998	0.0464129	0.972218	0.893546	0.664444	0.654086	0.999886	0.354752	0.401285	0.00106008
AGAP7	0.924147	0.433872	0.957688	0.999961	0.949529	0.999998	0.148133	0.999417	0.962474	0.897991	0.527643	0.999886	0.384178	0.925426	0.0474691
AGBL1	0.982268	0.725466	0.974621	0.999961	0.974092	0.999998	0.588371	0.999417	0.990029	0.929923	0.459156	0.999886	0.849369	0.947022	0.745183
AGBL2	0.938885	0.668161	0.972256	0.999961	0.786455	0.999998	0.149091	0.999417	0.379995	0.386746	0.352668	0.999886	0.721824	0.778281	0.600143
AGBL3	0.937757	0.564181	0.9992	0.999961	0.847953	0.999998	0.94236	0.999417	0.948192	0.919963	0.869227	0.999886	0.611106	0.575579	0.805229
AGBL4	0.938885	0.924452	0.995667	0.999961	0.577709	0.999998	0.587162	0.999417	0.585069	0.718716	0.735635	0.999886	0.926997	0.694448	0.526922
AGBL5	0.924147	0.46832	0.96006	0.999961	0.592855	0.999998	0.0687416	0.998206	0.962675	0.941696	0.749964	0.999886	0.625527	0.608483	0.972716
AGER	0.924147	0.674955	0.957688	0.999961	0.821747	0.999998	0.0425966	0.972218	0.642877	0.661292	0.476095	0.999886	0.508736	0.493827	0.320327
AGFG1	0.938885	0.477488	0.968116	0.999961	0.463518	0.999998	0.126403	0.999417	0.120718	0.217093	0.279429	0.999886	0.233834	0.350005	0.488581
AGFG1	0.950334	0.835371	0.985734	0.999961	0.820378	0.999998	0.639659	0.999417	0.911714	0.657276	0.377374	0.999886	0.884738	0.911226	0.527019
AGFG2	0.938885	0.886955	0.993138	0.999961	0.940409	0.999998	0.0236866	0.999417	0.567438	0.722523	0.243375	0.999886	0.795928	0.70915	0.231027
AGGF1	0.937128	0.460711	0.974621	0.999961	0.433855	0.999998	0.212125	0.999417	0.830074	0.742577	0.416689	0.999886	0.569397	0.768314	0.26307
AGK	0.934369	0.460711	0.968828	0.999961	0.523049	0.999998	0.278616	0.999417	0.493613	0.608624	0.0515242	0.999886	0.481587	0.785093	0.362509
AGL	0.982719	0.767772	0.968828	0.999961	0.792542	0.999998	0.211562	0.999417	0.821639	0.621204	0.023657	0.999886	0.674055	0.552265	0.698021
AGMAT	0.924147	0.603514	0.996095	0.999961	0.287853	0.999998	0.644706	0.999417	0.820705	0.991957	0.98035	0.999886	0.787752	0.792875	0.613765
AGO1	0.923609	0.462457	0.968116	0.999961	0.169676	0.999998	0.877876	0.999417	0.667309	0.89087	0.824301	0.999886	0.388784	0.514546	0.704948
AGO1	0.937128	0.483016	0.976081	0.999961	0.261289	0.999998	0.914049	0.999417	0.847993	0.969401	0.880882	0.999886	0.98349	0.892544	0.81188
AGO2	0.928495	0.898598	0.974621	0.999961	0.377472	0.999998	0.084909	0.999417	0.249603	0.494251	0.112606	0.999886	0.616286	0.274254	0.413737
AGO2	0.937128	0.917439	0.983541	0.999961	0.695917	0.999998	0.118886	0.999417	0.93391	0.773836	0.43909	0.999886	0.996641	0.846095	0.806339
AGO3	0.961452	0.941617	0.979779	0.999961	0.995944	0.999998	0.112356	0.96807	0.420627	0.739378	0.174332	0.999886	0.98339	0.606757	0.867503
AGO4	0.96039	0.767608	0.957688	0.999961	0.145174	0.999998	0.930872	0.989538	0.936148	0.751615	0.481934	0.999886	0.616312	0.481634	0.712349
AGPAT1	0.938885	0.716368	0.957688	0.999961	0.18519	0.999998	0.44555	0.999417	0.628997	0.566286	0.8557	0.999886	0.456684	0.69403	0.52685
AGPAT2	0.946103	0.759423	0.979083	0.999961	0.536248	0.999998	0.00451121	0.999417	0.867452	0.631952	0.270661	0.999886	0.8267	0.184506	0.0962371
AGPAT3	0.956823	0.92262	0.972256	0.999961	0.93398	0.999998	0.166479	0.996261	0.774627	0.762523	0.955148	0.999886	0.991091	0.274375	0.877641
AGPAT4	0.960463	0.526791	0.957688	0.999961	0.258979	0.999998	0.00201165	0.965428	0.1526	0.346866	0.00395802	0.999886	0.447825	0.231862	0.442395
AGPAT4	0.987861	0.6191	0.957688	0.999961	0.286902	0.999998	0.0941463	0.998206	0.550532	0.836118	0.489065	0.999886	0.68153	0.786499	0.462768
AGPAT4	0.999582	0.835724	0.957688	0.999961	0.809974	0.999998	0.896512	0.999417	0.972498	0.9629	0.691379	0.999886	0.789606	0.811431	0.705838
AGPAT4-IT1	0.995395	0.750083	0.959963	0.999961	0.876839	0.999998	0.709467	0.999417	0.803985	0.83951	0.416689	0.999886	0.803478	0.856036	0.0115657
AGPAT5	0.928495	0.908577	0.994174	0.999961	0.255489	0.999998	0.0986179	0.999417	0.382118	0.37984	0.406306	0.999886	0.983452	0.70779	0.618282
AGPS	0.924147	0.430117	0.958473	0.999961	0.0280511	0.999998	0.0492114	0.996261	0.325419	0.48525	0.0240679	0.999886	0.371105	0.775521	0.668526
AGPS	0.95726	0.501373	0.960884	0.999961	0.526619	0.999998	0.438993	0.999417	0.582824	0.542321	0.423119	0.999886	0.662581	0.942349	0.94686
AGPS	0.962956	0.934277	0.972127	0.999961	0.572224	0.999998	0.456818	0.999417	0.637496	0.822901	0.474816	0.999886	0.670617	0.954197	0.990043
AGRN	0.924147	0.446941	0.957688	0.999961	0.278568	0.999998	0.804539	0.999417	0.469051	0.677858	0.64602	0.999886	0.331727	0.709918	0.939377
AGTPBP1	0.924147	0.853231	0.957688	0.999961	0.0564531	0.999998	0.975558	0.999417	0.999162	0.959533	0.913546	0.999886	0.300122	0.657805	0.921658
AGTRAP	0.952672	0.477343	0.968828	0.999961	0.207053	0.999998	0.0180232	0.958851	0.962675	0.769992	0.311868	0.999886	0.771593	0.355399	0.6687
AHCTF1	0.976151	0.800176	0.960884	0.999961	0.200766	0.999998	0.547695	0.972218	0.877792	0.710723	0.621856	0.999886	0.466574	0.734676	0.2952
AHCY	0.937128	0.458929	0.957688	0.999961	0.328311	0.999998	0.00998952	0.958851	0.783188	0.664393	0.488208	0.999886	0.480045	0.501406	0.353661
AHCYL1	0.938885	0.524308	0.957688	0.999961	0.458619	0.999998	0.276553	0.999417	0.734886	0.677844	0.167064	0.999886	0.592269	0.868121	0.702553
AHCYL1	0.962956	0.971712	0.99971	0.999961	0.805386	0.999998	0.684735	0.999417	0.916701	0.907284	0.946856	0.999886	0.964571	0.939348	0.716779
AHCYL2	0.923609	0.48705	0.972256	0.999961	0.534923	0.999998	0.156255	0.999417	0.463656	0.471453	0.209504	0.999886	0.509711	0.748926	0.341943
AHDC1	0.923609	0.914983	0.968116	0.999961	0.208614	0.999998	1.73028e-05	0.958851	0.449188	0.646647	0.0246292	0.999886	0.463437	0.236819	0.314029
AHDC1	0.980412	0.950872	0.995015	0.999961	0.843906	0.999998	0.432119	0.998206	0.954614	0.96824	0.461651	0.999886	0.699521	0.794853	0.315355
AHI1	0.924147	0.504311	0.968828	0.999961	0.633622	0.999998	0.10944	0.999417	0.406073	0.693087	0.0496038	0.999886	0.535606	0.671735	0.174622
AHI1	0.994357	0.926413	0.992137	0.999961	0.989834	0.999998	0.276357	0.999417	0.407397	0.75971	0.14778	0.999886	0.690697	0.91025	0.269628
AHNAK	0.923609	0.433872	0.957688	0.999961	0.177121	0.999998	0.000314987	0.96807	0.0626193	0.837766	0.00340539	0.999886	0.194455	0.17072	0.0986765
AHNAK	0.924147	0.524341	0.95965	0.999961	0.350623	0.999998	0.46258	0.971979	0.756598	0.884614	0.910155	0.999886	0.382106	0.844667	0.751366
AHNAK	0.962956	0.541514	0.972127	0.999961	0.390908	0.999998	0.648968	0.999417	0.798311	0.920228	0.945129	0.999886	0.640499	0.910657	0.986658
AHNAK2	0.924147	0.477343	0.964186	0.999961	0.198162	0.999998	0.130843	0.958851	0.802166	0.664333	0.0725007	0.999886	0.443632	0.159552	0.171306
AHNAK2	0.930233	0.951799	0.977111	0.999961	0.923325	0.999998	0.627973	0.999417	0.967687	0.935603	0.9044	0.999886	0.451016	0.566398	0.496939
AHR	0.937128	0.582028	0.957688	0.999961	0.311447	0.999998	0.393214	0.996444	0.851107	0.650996	0.634588	0.999886	0.614644	0.425225	0.454823
AHR	0.99748	0.914043	0.996095	0.999961	0.620049	0.999998	0.739546	0.999417	0.984299	0.769992	0.916607	0.999886	0.944104	0.920189	0.902014
AHSA1	0.990249	0.665764	0.985734	0.999961	0.27315	0.999998	0.00452244	0.958851	0.968655	0.971135	0.295867	0.999886	0.98349	0.154969	0.185591
AHSA2P	0.971353	0.436998	0.979389	0.999961	0.215634	0.999998	0.0942179	0.975757	0.935811	0.645407	0.399969	0.999886	0.363375	0.586559	0.00585629
AHSA2P	0.974677	0.66604	0.993163	0.999961	0.939297	0.999998	0.214821	0.999417	0.949282	0.975167	0.764137	0.999886	0.92148	0.8268	0.207023
AHSA2P	0.977862	0.920662	0.996095	0.999961	0.959207	0.999998	0.724921	0.999417	0.999162	0.982016	0.968058	0.999886	0.949596	0.947699	0.418295
ACHE	0.976358	0.909797	0.957688	0.999961	0.827145	0.999998	0.835563	0.999417	0.862268	0.527508	0.427534	0.999886	0.864007	0.890405	0.197151
AIDA	0.924147	0.495693	0.973388	0.999961	0.826657	0.999998	0.214705	0.999417	0.801785	0.46397	0.362219	0.999886	0.814211	0.5835	0.637279
AIDA	0.967714	0.863939	0.997749	0.999961	0.989121	0.999998	0.289711	0.999417	0.935422	0.906185	0.931836	0.999886	0.89724	0.765804	0.886007
AIF1	0.985738	0.44911	0.993514	0.999961	0.347901	0.999998	0.385717	0.999417	0.91652	0.836118	0.278645	0.999886	0.635789	0.475395	0.667717
AIF1L	0.937128	0.609855	0.957688	0.999961	0.375802	0.999998	0.063751	0.96807	0.697479	0.823052	0.118869	0.999886	0.820939	0.344985	9.06298e-07
AIF1L	0.957214	0.822648	0.974621	0.999961	0.616924	0.999998	0.175026	0.975757	0.968655	0.852875	0.124652	0.999886	0.830785	0.780723	0.0400983
AIF1L	0.977559	0.847144	0.989309	0.999961	0.928707	0.999998	0.675705	0.996261	0.994504	0.96824	0.432509	0.999886	0.881213	0.847208	0.495998
AIFM1	0.947	0.587669	0.983541	0.999961	0.515244	0.999998	0.848025	0.999417	0.259726	0.564423	0.274186	0.999886	0.746023	0.913194	0.903866
AIFM2	0.963935	0.693474	0.957688	0.999961	0.600098	0.999998	0.00816144	0.996339	0.0846632	0.524841	0.00336518	0.999886	0.279387	0.776931	0.384196
AIG1	0.923609	0.430117	0.957688	0.999961	0.39641	0.999998	0.00199602	0.96807	0.0786152	0.625282	0.0160728	0.999886	0.365196	0.306074	0.0311128
AIG1	0.928495	0.45045	0.968116	0.999961	0.433802	0.999998	0.058852	0.971979	0.285622	0.846885	0.122049	0.999886	0.541091	0.598877	0.0695254
AIG1	0.952672	0.606947	0.979013	0.999961	0.48155	0.999998	0.0599634	0.999417	0.412353	0.880833	0.130003	0.999886	0.566383	0.765804	0.118049
AIG1	0.963935	0.86356	0.979013	0.999961	0.995774	0.999998	0.95648	0.999417	0.79226	0.929358	0.829194	0.999886	0.615855	0.968739	0.616513
AIMP1	0.924147	0.852363	0.979013	0.999961	0.143952	0.999998	0.00114875	0.999417	0.243065	0.554628	0.0920927	0.999886	0.355637	0.576458	0.998134
AIMP2	0.938885	0.597834	0.995015	0.999961	0.38153	0.999998	0.793497	0.999417	0.999063	0.939549	0.168382	0.999886	0.396975	0.723492	0.0206186
AIP	0.988406	0.64518	0.964186	0.999961	0.357084	0.999998	0.0810245	0.96807	0.999162	0.797265	0.365362	0.999886	0.730195	0.476618	0.997597
AJUBA	0.923609	0.736241	0.181833	0.999961	0.10645	0.999998	0.0192508	0.989538	0.048252	0.40944	0.0183444	0.999886	0.750726	0.8259	0.398506
AK1	0.937128	0.519178	0.959963	0.999961	0.0655605	0.999998	0.208244	0.96807	0.359963	0.777683	0.0924197	0.999886	0.423296	0.415746	0.476993
AK1	0.937128	0.551935	0.974621	0.999961	0.827681	0.999998	0.975645	0.999417	0.844674	0.923294	0.908533	0.999886	0.427092	0.633613	0.937918
AK2	0.923609	0.571665	0.959963	0.999961	0.110624	0.999998	0.00967631	0.996261	0.262399	0.575372	0.0153137	0.999886	0.472593	0.652498	0.261059
AK2	0.947	0.646054	0.96006	0.999961	0.388218	0.999998	0.201466	0.999417	0.602463	0.604779	0.0866718	0.999886	0.579143	0.71481	0.771665
AK2	0.962956	0.646305	0.973086	0.999961	0.471353	0.999998	0.327915	0.999417	0.663314	0.934144	0.540795	0.999886	0.582714	0.858203	0.951125
AK2	0.962956	0.868618	0.974621	0.999961	0.883694	0.999998	0.586885	0.999417	0.707802	0.96729	0.794253	0.999886	0.934203	0.882291	0.985673
AK3	0.938885	0.433872	0.957688	0.999961	0.188011	0.999998	0.697706	0.999417	0.409562	0.860563	0.513061	0.999886	0.345738	0.561422	0.109732
AK3	0.938885	0.654222	0.972127	0.999961	0.208056	0.999998	0.94367	0.999417	0.864791	0.9673	0.866563	0.999886	0.956174	0.891962	0.819262
AK4	0.975942	0.652191	0.963546	0.999961	0.355631	0.999998	0.138531	0.971979	0.816765	0.701693	0.771307	0.999886	0.788581	0.248631	0.206618
AK4	0.985738	0.722249	0.992326	0.999961	0.869112	0.999998	0.516851	0.999417	0.863524	0.98478	0.885616	0.999886	0.974726	0.525598	0.706142
AK5	0.938885	0.877403	0.957688	0.999961	0.916419	0.999998	0.32143	0.999637	0.389877	0.456806	0.180428	0.999886	0.943614	0.653388	0.76402
AK6	0.947	0.823886	0.968116	0.999961	0.680335	0.999998	0.294932	0.999417	0.471118	0.580627	0.674814	0.999886	0.551928	0.662142	0.149778
AK6P1	0.97168	0.470588	0.980082	0.999961	0.339568	0.999998	0.759607	0.999417	0.978235	0.878072	0.831539	0.999886	0.917831	0.782891	0.201131
AK7	0.923609	0.781222	0.972127	0.999961	0.00596894	0.999998	0.0897741	0.999417	0.27774	0.912755	0.0502651	0.999886	0.565675	0.972889	0.239198
AK8	0.981581	0.741568	0.957688	0.999961	0.239788	0.999998	0.797543	0.996261	0.61382	0.804154	0.434444	0.999886	0.48589	0.57823	0.00698839
AK9	0.923609	0.587928	0.968116	0.999961	0.895332	0.999998	0.848477	0.999417	0.989668	0.656815	0.917027	0.999886	0.648177	0.793287	0.235099
AKAP1	0.975255	0.623332	0.957688	0.999961	0.801552	0.999998	0.440674	0.999417	0.269256	0.615752	0.459549	0.999886	0.46806	0.366826	0.52263
AKAP10	0.938885	0.514424	0.992137	0.999961	0.380141	0.999998	0.0881814	0.996261	0.738851	0.648407	0.822584	0.999886	0.576693	0.348996	0.196033
AKAP11	0.924147	0.492751	0.957688	0.999961	0.124763	0.999998	0.275752	0.999417	0.785761	0.551279	0.987836	0.999886	0.693078	0.373848	0.814979
AKAP12	0.924147	0.433872	0.957688	0.999961	0.270126	0.999998	0.0320689	0.999417	0.114197	0.70556	0.0648923	0.999886	0.0521295	0.147032	0.0575635
AKAP12	0.930233	0.585131	0.960884	0.999961	0.787264	0.999998	0.435779	0.999417	0.193966	0.881795	0.285706	0.999886	0.684133	0.630432	0.525299
AKAP12	0.956823	0.927875	0.979013	0.999961	0.883828	0.999998	0.898282	0.999417	0.339975	0.94922	0.479102	0.999886	0.939705	0.971013	0.899173
AKAP13	0.923609	0.492434	0.992326	0.999961	0.872176	0.999998	0.372075	0.999417	0.989668	0.726809	0.138349	0.999886	0.376012	0.790765	0.19648
AKAP17A	0.967996	0.535307	0.977111	0.999961	0.770161	0.999998	0.127732	0.999417	0.13842	0.346866	0.226243	0.999886	0.882163	0.770891	0.473459
AKAP2	0.924147	0.433872	0.968828	0.999961	0.48446	0.999998	0.107368	0.999417	0.359621	0.456806	0.252551	0.999886	0.451016	0.769578	0.0544004
AKAP7	0.924147	0.531774	0.960884	0.999961	0.000989001	0.999998	0.141766	0.999417	0.132104	0.709561	0.0632736	0.999886	0.233834	0.322072	0.0821339
AKAP8	0.971515	0.64518	0.957688	0.999961	0.872176	0.999998	0.0160393	0.974882	0.023288	0.417477	0.0200907	0.999886	0.222273	0.873082	0.610491
AKAP8L	0.937128	0.460711	0.957688	0.999961	0.434073	0.999998	0.141172	0.965428	0.43398	0.673011	0.123168	0.999886	0.287142	0.724757	0.676553
AKAP9	0.93912	0.527622	0.960884	0.999961	0.599618	0.999998	0.00488104	0.975757	0.467376	0.346866	0.145079	0.999886	0.573223	0.216664	0.788589
AKAP9	0.994262	0.577797	0.967125	0.999961	0.707473	0.999998	0.496661	0.999417	0.86522	0.488336	0.273351	0.999886	0.911817	0.914191	0.904896
AKIP1	0.967797	0.79407	0.957688	0.999961	0.842297	0.999998	0.427353	0.999417	0.737181	0.99705	0.965571	0.999886	0.539454	0.439058	0.714802
AKIRIN1	0.923609	0.430117	0.957688	0.999961	0.706919	0.999998	0.225717	0.965031	0.199841	0.622287	0.111985	0.999886	0.291631	0.792577	0.577927
AKIRIN1	0.923609	0.458929	0.995015	0.999961	0.895472	0.999998	0.278879	0.96807	0.491914	0.646514	0.308406	0.999886	0.297041	0.852902	0.920483
AKIRIN1	0.937128	0.494666	0.999197	0.999961	0.962944	0.999998	0.560648	0.999417	0.801207	0.66482	0.921151	0.999886	0.31133	0.9697	0.976086
AKIRIN2	0.756843	0.341749	0.968116	0.999961	0.14229	0.999998	0.00270319	0.958851	0.344867	0.717739	0.328897	0.999886	0.0809295	0.05263	0.0274593
AKIRIN2	0.938885	0.768951	0.996698	0.999961	0.471656	0.999998	0.987737	0.996261	0.596875	0.884818	0.496522	0.999886	0.985319	0.398851	0.665144
AKNAD1	0.962956	0.415239	0.957688	0.999961	0.0643592	0.999998	0.000151606	0.958851	0.000403814	0.545853	0.000708514	0.999886	0.358488	0.81642	0.29601
AKNAD1	0.989248	0.43246	0.957688	0.999961	0.330546	0.999998	0.00215472	0.96807	0.134626	0.661003	0.0012787	0.999886	0.502386	0.976548	0.834552
AKR1A1	0.975682	0.608418	0.968828	0.999961	0.536371	0.999998	0.00492373	0.958851	0.947059	0.794211	0.396792	0.999886	0.627023	0.159552	0.430291
AKR1B1	0.959477	0.571357	0.993514	0.999961	0.462996	0.999998	0.124554	0.999417	0.755403	0.739806	0.252899	0.999886	0.916916	0.758511	0.575981
AKR1C1	0.924147	0.511677	0.973388	0.999961	0.567433	0.999998	0.866716	0.998206	0.967054	0.687976	0.542504	0.999886	0.410774	0.698292	0.0562634
AKR7A2P1	0.962956	0.969044	0.957688	0.999961	0.247727	0.999998	0.0819631	0.958851	0.655948	0.790061	0.433685	0.999886	0.665224	0.265705	0.88515
AKR7A3	0.981049	0.752598	0.972256	0.999961	0.47055	0.999998	0.0595132	0.958851	0.470997	0.665545	0.282833	0.999886	0.77881	0.30868	0.866485
AKR7L	0.997521	0.688867	0.957688	0.999961	0.885908	0.999998	0.0585844	0.972218	0.145341	0.629065	0.53923	0.999886	0.227483	0.70662	0.198439
AKT1	0.937128	0.533319	0.957688	0.999961	0.579249	0.999998	0.5192	0.991699	0.298504	0.461561	0.211707	0.999886	0.434352	0.921424	0.984201
AKT1S1	0.962956	0.809006	0.960884	0.999961	0.177121	0.999998	0.648059	0.972218	0.916701	0.896934	0.956757	0.999886	0.586502	0.397109	0.989354
AKT2	0.937128	0.433872	0.957688	0.999961	0.218202	0.999998	0.0103189	0.958851	0.128783	0.341398	0.00929689	0.999886	0.11819	0.531227	0.0555472
AKT2	0.962956	0.577825	0.957688	0.999961	0.235265	0.999998	0.0623367	0.991699	0.566071	0.622325	0.394604	0.999886	0.378889	0.641931	0.585473
AKT2	0.996509	0.80801	0.957688	0.999961	0.77595	0.999998	0.773501	0.999417	0.906152	0.707822	0.6891	0.999886	0.679471	0.974614	0.764528
AKT3	0.923609	0.436998	0.979699	0.999961	0.152689	0.999998	0.0718363	0.996261	0.71121	0.524206	0.580149	0.999886	0.390585	0.410794	0.346287
AKT3	0.999582	0.458929	0.980082	0.999961	0.218145	0.999998	0.869025	0.999417	0.788024	0.926672	0.901214	0.999886	0.529085	0.976539	0.944381
AKTIP	0.937128	0.546492	0.972256	0.999961	0.30352	0.999998	0.0904515	0.999417	0.435503	0.620896	0.234646	0.999886	0.698765	0.573936	0.53507
AKTIP	0.980514	0.662182	0.992189	0.999961	0.857511	0.999998	0.817536	0.999417	0.957049	0.690347	0.431441	0.999886	0.981767	0.80533	0.693143
ALAD	0.937128	0.49091	0.957688	0.999961	0.633622	0.999998	0.0296769	0.999417	0.770864	0.64542	0.329771	0.999886	0.530739	0.275374	0.113946
ALAS1	0.951248	0.698708	0.957688	0.999961	0.441034	0.999998	0.60368	0.999417	0.465282	0.524206	0.202096	0.999886	0.491085	0.852902	0.872829
ALCAM	0.938885	0.701744	0.960884	0.999961	0.434063	0.999998	0.00954928	0.958851	0.722396	0.475145	0.0919853	0.999886	0.850633	0.189929	0.00951872
ALDH16A1	0.976151	0.620964	0.957688	0.999961	0.234684	0.999998	0.552663	0.966914	0.780259	0.551539	0.786254	0.999886	0.350378	0.992704	0.939356
ALDH18A1	0.937128	0.553383	0.975963	0.999961	0.716414	0.999998	0.338349	0.999417	0.193766	0.586946	0.0360932	0.999886	0.669604	0.561529	0.00183535
ALDH1A3	0.995395	0.403179	0.992326	0.999961	0.705807	0.999998	0.980698	0.996261	0.973919	0.75971	0.701799	0.999886	0.880427	0.849445	2.1764e-10
ALDH1B1	0.937128	0.470588	0.957688	0.999961	0.553046	0.999998	0.0192024	0.999417	0.42837	0.669505	0.328291	0.999886	0.663261	0.964511	0.205604
ALDH1L2	0.994751	0.771718	0.986479	0.999961	0.0838737	0.999998	0.430862	0.971979	0.210736	0.96416	0.0979337	0.999886	0.965591	0.0856342	0.822638
ALDH2	0.996398	0.932014	0.988204	0.999961	0.00279283	0.999998	0.003312	0.991699	0.000870341	0.519512	0.000209664	0.999886	0.500603	0.64354	2.90896e-08
ALDH3A1	0.948039	0.641074	0.974621	0.999961	0.177823	0.999998	0.601122	0.999417	0.815025	0.702298	0.523882	0.999886	0.795861	0.851527	0.879988
ALDH3A2	0.924147	0.446941	0.957688	0.999961	0.77902	0.999998	0.259648	0.999417	0.306591	0.462702	0.036647	0.999886	0.423296	0.71704	0.0121903
ALDH3A2	0.977269	0.783365	0.968116	0.999961	0.830988	0.999998	0.351649	0.999417	0.995225	0.564423	0.131063	0.999886	0.426558	0.898379	0.422423
ALDH3B1	0.937128	0.48095	0.957688	0.999961	0.710734	0.999998	0.314085	0.996261	0.750839	0.775477	0.278645	0.999886	0.374042	0.202638	0.62561
ALDH3B1	0.983893	0.486888	0.957688	0.999961	0.735018	0.999998	0.419172	0.999417	0.871081	0.798013	0.60004	0.999886	0.638084	0.409375	0.908441
ALDH3B1	0.988406	0.573967	0.971863	0.999961	0.937801	0.999998	0.581857	0.999417	0.934798	0.851359	0.717305	0.999886	0.758509	0.774779	0.935711
ALDH4A1	0.994357	0.633962	0.986659	0.999961	0.874962	0.999998	0.96686	0.999417	0.4384	0.978195	0.997392	0.999886	0.99389	0.61692	0.665221
ALDH5A1	0.923609	0.494029	0.957688	0.999961	0.923923	0.999998	0.151757	0.999417	0.187225	0.804136	0.64633	0.999886	0.78316	0.86483	0.147593
ALDH6A1	0.928481	0.518048	0.991671	0.999961	0.0805447	0.999998	0.93581	0.958851	0.820705	0.418688	0.141139	0.999886	0.832638	0.713221	0.0402897
ALDH7A1	0.924147	0.55189	0.982249	0.999961	0.247029	0.999998	0.0257623	0.958851	0.119057	0.863874	0.275821	0.999886	0.473774	0.798356	0.084632
ALDH7A1	0.964703	0.580414	0.995015	0.999961	0.658355	0.999998	0.471949	0.975757	0.82673	0.905559	0.669236	0.999886	0.919964	0.875466	0.95434
ALDH9A1	0.964703	0.632507	0.957688	0.999961	0.411576	0.999998	0.94431	0.987006	0.508727	0.72387	0.479102	0.999886	0.568293	0.77204	0.091991
ALDOA	0.937128	0.446941	0.960884	0.999961	0.23868	0.999998	0.266605	0.958851	0.640535	0.662177	0.384494	0.999886	0.292207	0.640665	0.940301
ALG1	0.924147	0.494993	0.957688	0.999961	0.312851	0.999998	0.00198295	0.999417	0.150023	0.669023	0.164616	0.999886	0.544718	0.534179	0.211137
ALG1	0.947	0.932262	0.995667	0.999961	0.953336	0.999998	0.136255	0.999417	0.622545	0.812297	0.219272	0.999886	0.608229	0.745844	0.550195
ALG10	0.928495	0.433872	0.996698	0.999961	0.260929	0.999998	0.194137	0.999417	0.884448	0.543378	0.83107	0.999886	0.728551	0.95246	0.174298
ALG10B	0.963935	0.738894	0.982249	0.999961	0.484752	0.999998	0.630241	0.996261	0.854088	0.657591	0.91985	0.999886	0.881724	0.929334	0.976119
ALG12	0.938885	0.5155	0.957688	0.999961	0.689308	0.999998	0.180366	0.999417	0.811408	0.604779	0.980556	0.999886	0.363251	0.502761	0.98609
ALG13	0.923609	0.429272	0.957688	0.999961	0.0395349	0.999998	0.0147052	0.999417	0.0386121	0.486735	0.00290171	0.999886	0.138752	0.493827	0.252748
ALG13	0.975942	0.713664	0.957688	0.999961	0.146838	0.999998	0.521291	0.999417	0.552151	0.505209	0.549165	0.999886	0.54552	0.932425	0.528186
ALG14	0.938327	0.712333	0.964186	0.999961	0.892927	0.999998	0.0765067	0.999417	0.647963	0.841056	0.0667814	0.999886	0.777417	0.346993	0.323184
ALG1L2	0.96931	0.794253	0.974621	0.999961	0.913587	0.999998	0.827201	0.965428	0.962668	0.70452	0.92834	0.999886	0.926997	0.80909	0.972335
ALG1L3P	0.938885	0.612398	0.968828	0.999961	0.181842	0.999998	0.00506435	0.965428	0.577636	0.765343	0.086567	0.999886	0.670866	0.210032	0.0729766
ALG1L3P	0.987861	0.933542	0.996286	0.999961	0.979347	0.999998	0.723968	0.999417	0.647963	0.798691	0.924348	0.999886	0.867499	0.709918	0.565706
ALG1L9P	0.961452	0.61569	0.974621	0.999961	0.0144012	0.999998	0.274295	0.958851	0.919041	0.472873	0.982272	0.999886	0.718808	0.450469	0.862194
ALG2	0.923609	0.430117	0.957688	0.999961	0.757019	0.999998	0.143503	0.999417	0.184413	0.35518	0.0970155	0.999886	0.403357	0.541668	0.296911
ALG2	0.924147	0.872095	0.991052	0.999961	0.816252	0.999998	0.848105	0.999417	0.773147	0.682315	0.604851	0.999886	0.889114	0.733245	0.308137
ALG3	0.99748	0.81001	0.972256	0.999961	0.798196	0.999998	0.93327	0.999417	0.386745	0.927753	0.900404	0.999886	0.802891	0.842354	0.95672
ALG5	0.937128	0.519366	0.972256	0.999961	0.933109	0.999998	0.543859	0.999417	0.743995	0.775477	0.382017	0.999886	0.484138	0.947592	0.374888
ALG6	0.937128	0.840961	0.957688	0.999961	0.65936	0.999998	0.62403	0.996261	0.75719	0.976005	0.569174	0.999886	0.265804	0.764614	0.820055
ALG8	0.928495	0.591047	0.973388	0.999961	0.954842	0.999998	0.778052	0.999417	0.86544	0.772892	0.361454	0.999886	0.561158	0.989749	0.419555
ALG9	0.937128	0.521388	0.957688	0.999961	0.800627	0.999998	0.502235	0.999417	0.968655	0.763763	0.253479	0.999886	0.452796	0.891993	0.83893
ALKBH1	0.924147	0.669927	0.986659	0.999961	0.595278	0.999998	0.0953549	0.999417	0.308836	0.534267	0.344719	0.999886	0.914186	0.430834	0.600786
ALKBH2	0.997051	0.883542	0.957688	0.999961	0.842733	0.999998	0.643346	0.999417	0.76174	0.994374	0.644342	0.999886	0.891293	0.62481	0.465452
ALKBH3	0.928495	0.586658	0.977018	0.999961	0.480647	0.999998	0.00289553	0.975757	0.407398	0.484949	0.241185	0.999886	0.820041	0.231862	0.271092
ALKBH3	0.988406	0.631236	0.988204	0.999961	0.575914	0.999998	0.0105918	0.997562	0.601963	0.662177	0.454859	0.999886	0.873853	0.273372	0.414338
ALKBH4	0.95317	0.688057	0.995015	0.999961	0.132263	0.999998	0.926888	0.999417	0.965347	0.588535	0.803206	0.999886	0.556804	0.49836	0.950228
ALKBH5	0.937128	0.464661	0.957688	0.999961	0.387626	0.999998	0.529665	0.999417	0.83255	0.664444	0.297084	0.999886	0.389993	0.947472	0.442608
ALKBH5	0.938885	0.743792	0.971122	0.999961	0.540532	0.999998	0.884941	0.999417	0.924765	0.837869	0.637421	0.999886	0.728573	0.955653	0.818458
ALKBH6	0.966932	0.772256	0.957688	0.999961	0.457132	0.999998	0.444059	0.999417	0.683396	0.880596	0.501094	0.999886	0.374605	0.795141	0.319963
ALKBH7	0.974512	0.656758	0.972256	0.999961	0.766499	0.999998	0.93189	0.999417	0.468759	0.624503	0.271376	0.999886	0.589108	0.867764	0.0346802
ALKBH8	0.961452	0.433872	0.972256	0.999961	0.524337	0.999998	0.884646	0.999417	0.954906	0.86578	0.0418505	0.999886	0.643668	0.401598	0.0376714
ALMS1	0.947	0.679439	0.968116	0.999961	0.231857	0.999998	0.31003	0.991699	0.487486	0.758221	0.811238	0.999886	0.685278	0.536287	0.804028
ALMS1P	0.938885	0.695304	0.968116	0.999961	0.548425	0.999998	0.0556153	0.958851	0.428678	0.869448	0.460383	0.999886	0.704566	0.633932	0.897744
ALOX12-AS1	0.937128	0.446941	0.958473	0.999961	0.357405	0.999998	0.00568537	0.975757	0.0650759	0.664444	0.0207833	0.999886	0.67772	0.957737	0.592427
ALPG	0.985589	0.560927	0.957688	0.999961	0.217831	0.999998	0.932845	0.999417	0.748263	0.720331	0.881208	0.999886	0.970083	0.700406	0.355337
ALPK1	0.924147	0.497019	0.960884	0.999961	0.0652574	0.999998	0.709876	0.998206	0.851049	0.7033	0.502683	0.999886	0.576693	0.422132	0.282481
ALPK1	0.967797	0.938244	0.991052	0.999961	0.974324	0.999998	0.973577	0.999417	0.89456	0.878072	0.632473	0.999886	0.593437	0.465552	0.61128
ALPP	0.937128	0.430117	0.959963	0.999961	0.17743	0.999998	0.750102	0.999417	0.687214	0.629438	0.253404	0.999886	0.276512	0.812974	0.999803
ALS2	0.937128	0.497019	0.957688	0.999961	0.460146	0.999998	0.261252	0.999417	0.199882	0.569906	0.237476	0.999886	0.534336	0.724009	0.532524
ALS2	0.938688	0.668519	0.960884	0.999961	0.911387	0.999998	0.382185	0.999417	0.508348	0.664759	0.396577	0.999886	0.691678	0.758439	0.936467
ALS2	0.96493	0.950448	0.980082	0.999961	0.929237	0.999998	0.718892	0.999417	0.698661	0.756735	0.432698	0.999886	0.732934	0.874566	0.975479
ALS2CL	0.954705	0.840107	0.982084	0.999961	0.70086	0.999998	0.89007	0.999417	0.983093	0.931594	0.766577	0.999886	0.908457	0.819101	0.532072
ALX1	0.938885	0.86356	0.957688	0.999961	0.975398	0.999998	0.25176	0.999417	0.932096	0.791984	0.276614	0.999886	0.988513	0.776455	0.421729
ALYREF	0.944984	0.946161	0.957688	0.999961	0.926938	0.999998	0.309071	0.999417	0.857842	0.765343	0.722349	0.999886	0.27757	0.165798	0.939292
AMBRA1	0.980514	0.863928	0.972256	0.999961	0.658609	0.999998	0.465597	0.999417	0.653143	0.810103	0.733999	0.999886	0.411574	0.184506	0.706149
AMD1	0.923609	0.499017	0.957688	0.999961	0.380172	0.999998	0.0617629	0.991699	0.442979	0.610267	0.124533	0.999886	0.374042	0.612856	0.107761
AMD1	0.996025	0.938244	0.957688	0.999961	0.753177	0.999998	0.202483	0.999417	0.659395	0.783313	0.415942	0.999886	0.987077	0.663367	0.324532
AMD1P3	0.981049	0.496994	0.957688	0.999961	0.875669	0.999998	0.369709	0.999417	0.718254	0.877599	0.0698896	0.999886	0.51224	0.804741	0.270756
AMDHD2	0.952672	0.528794	0.957688	0.999961	0.0618753	0.999998	0.336447	0.998206	0.252853	0.462702	0.285706	0.999886	0.27757	0.819351	0.719491
AMDHD2	0.994751	0.76276	0.970032	0.999961	0.476437	0.999998	0.897984	0.999417	0.477679	0.70896	0.535907	0.999886	0.863571	0.996053	0.894669
AMFR	0.980514	0.827596	0.972256	0.999961	0.381687	0.999998	0.226669	0.970818	0.526363	0.731196	0.275589	0.999886	0.656879	0.442827	0.490799
AMFR	0.994777	0.945176	0.979294	0.999961	0.57492	0.999998	0.269432	0.996261	0.968655	0.994117	0.879295	0.999886	0.970526	0.671476	0.529184
AMH	0.937128	0.67741	0.968116	0.999961	0.6169	0.999998	0.233459	0.999417	0.899321	0.980552	0.413415	0.999886	0.930259	0.955653	0.432783
AMIGO1	0.933396	0.808652	0.995667	0.999961	0.378521	0.999998	0.630241	0.999417	0.893293	0.979013	0.122965	0.999886	0.713946	0.705484	0.00338499
AMIGO2	0.937128	0.572587	0.995667	0.999961	0.104341	0.999998	0.667776	0.998206	0.172539	0.873527	0.337591	0.999886	0.935138	0.955653	0.966022
AMIGO3	0.978313	0.653754	0.991052	0.999961	0.184827	0.999998	0.716083	0.999417	0.728886	0.9922	0.945129	0.999886	0.689056	0.790623	0.707263
AMMECR1	0.923609	0.500871	0.968116	0.999961	0.603282	0.999998	0.46766	0.999417	0.831423	0.674294	0.279374	0.999886	0.259467	0.641972	0.101555
AMMECR1	0.927018	0.74462	0.979389	0.999961	0.748198	0.999998	0.737418	0.999417	0.995041	0.814824	0.485042	0.999886	0.406494	0.990573	0.942456
AMMECR1L	0.937128	0.583036	0.979389	0.999961	0.731282	0.999998	0.91261	0.999417	0.640535	0.3873	0.489065	0.999886	0.55571	0.973626	0.320065
AMN	0.994262	0.721268	0.959963	0.999961	0.545365	0.999998	0.170859	0.996393	0.872812	0.695317	0.612332	0.999886	0.746914	0.758511	0.0267358
AMN1	0.976151	0.889191	0.968116	0.999961	0.017837	0.999998	0.920092	0.999417	0.630117	0.987366	0.591227	0.999886	0.580998	0.915184	0.248538
AMOT	0.924147	0.96911	0.968116	0.999961	0.532196	0.999998	0.864445	0.999417	0.811617	0.966791	0.93218	0.999886	0.78851	0.781483	0.748154
AMOTL1	0.928495	0.469164	0.979389	0.999961	0.116077	0.999998	0.140172	0.999417	0.687968	0.852555	0.730794	0.999886	0.19238	0.294011	0.554373
AMOTL1	0.952153	0.988903	0.99645	0.999961	0.219476	0.999998	0.47093	0.999417	0.915121	0.886766	0.801126	0.999886	0.994679	0.344181	0.578536
AMOTL2	0.924147	0.497068	0.957688	0.999961	0.734748	0.999998	0.484809	0.999417	0.210005	0.337536	0.180079	0.999886	0.24856	0.646478	0.184544
AMPD2	0.952672	0.640892	0.979013	0.999961	0.235611	0.999998	0.258494	0.96807	0.870961	0.977186	0.882855	0.999886	0.81149	0.491838	0.943228
AMPD3	0.996008	0.510245	0.991022	0.999961	0.734359	0.999998	0.786764	0.999417	0.626243	0.99705	0.317071	0.999886	0.332893	0.919567	0.91804
AMT	0.974567	0.683545	0.957688	0.999961	0.827681	0.999998	0.394066	0.999417	0.0477966	0.97748	0.0201204	0.999886	0.705829	0.743859	0.524502
AMY1C	0.938885	0.524302	0.960884	0.999961	0.208678	0.999998	0.239469	0.958851	0.771016	0.456806	0.0390247	0.999886	0.402887	0.730276	1.1908e-05
AMY1C	0.999161	0.654222	0.966083	0.999961	0.727651	0.999998	0.396094	0.999417	0.802093	0.985764	0.550289	0.999886	0.924576	0.918575	4.84213e-05
AMZ1	0.934185	0.631049	0.995667	0.999961	0.709729	0.999998	0.356245	0.999417	0.959008	0.996233	0.952508	0.999886	0.741235	0.92795	0.602879
AMZ2	0.937128	0.587952	0.978782	0.999961	0.325184	0.999998	0.0139232	0.999417	0.561293	0.754139	0.36408	0.999886	0.697387	0.735182	0.122083
AMZ2	0.938885	0.928427	0.980082	0.999961	0.950769	0.999998	0.549329	0.999417	0.999112	0.999817	0.860206	0.999886	0.919113	0.980475	0.423229
AMZ2P1	0.937128	0.681497	0.957688	0.999961	0.273526	0.999998	0.260861	0.999417	0.906291	0.961772	0.458714	0.999886	0.920092	0.750141	0.548759
ANAPC1	0.924147	0.433872	0.972256	0.999961	0.43017	0.999998	0.0567194	0.991699	0.589109	0.564052	0.0707622	0.999886	0.300122	0.565387	0.00279693
ANAPC1	0.937128	0.472034	0.974621	0.999961	0.545572	0.999998	0.0656105	0.999417	0.775112	0.635858	0.400155	0.999886	0.368796	0.595117	0.0816895
ANAPC1	0.938885	0.516446	0.995667	0.999961	0.997949	0.999998	0.263381	0.999417	0.936148	0.649971	0.789302	0.999886	0.787072	0.679652	0.316498
ANAPC1	0.962956	0.697604	0.996698	0.999961	0.998745	0.999998	0.877876	0.999417	0.968655	0.704702	0.937345	0.999886	0.954225	0.822756	0.330441
ANAPC10	0.924147	0.49245	0.992516	0.999961	0.333074	0.999998	0.183682	0.999417	0.803896	0.957866	0.781815	0.999886	0.719233	0.727153	0.984742
ANAPC11	0.937128	0.515866	0.993163	0.999961	0.977242	0.999998	0.637917	0.999417	0.954317	0.684973	0.176159	0.999886	0.66313	0.938557	0.591454
ANAPC13	0.937128	0.946494	0.975963	0.999961	0.686181	0.999998	0.416693	0.999417	0.519129	0.95889	0.939159	0.999886	0.850633	0.47636	0.0706671
ANAPC15	0.992699	0.970527	0.97113	0.999961	0.222828	0.999998	0.104353	0.958851	0.967961	0.726159	0.464476	0.999886	0.973948	0.191555	0.582207
ANAPC16	0.923609	0.44911	0.993163	0.999961	0.40961	0.999998	0.889459	0.999417	0.860119	0.546806	0.175251	0.999886	0.453896	0.980895	0.943228
ANAPC4	0.924147	0.457639	0.966083	0.999961	0.959888	0.999998	0.525452	0.999417	0.830074	0.723769	0.105329	0.999886	0.500794	0.823432	0.883004
ANAPC5	0.923609	0.640892	0.957688	0.999961	0.843729	0.999998	0.161032	0.999417	0.732411	0.527508	0.600458	0.999886	0.47959	0.954197	0.98836
ANAPC7	0.927018	0.470588	0.957688	0.999961	0.299385	0.999998	0.0283852	0.96807	0.954458	0.863173	0.433685	0.999886	0.622149	0.572886	0.0954783
ANG	0.962956	0.98219	0.968828	0.999961	0.714015	0.999998	0.00451121	0.958851	0.589342	0.944688	0.146317	0.999886	0.751557	0.457748	0.000625617
ANGEL1	0.938885	0.73929	0.960884	0.999961	0.967776	0.999998	0.0245171	0.996261	0.13027	0.590021	0.0331211	0.999886	0.818389	0.515625	0.573974
ANGEL2	0.947	0.543078	0.957688	0.999961	0.694235	0.999998	0.0230824	0.96807	0.523658	0.656446	0.224844	0.999886	0.516418	0.503622	0.462141
ANGEL2	0.980514	0.894151	0.972256	0.999961	0.95482	0.999998	0.0767777	0.999417	0.88151	0.96143	0.695378	0.999886	0.707583	0.92969	0.902625
ANGPT1	0.952672	0.985047	0.992326	0.999961	0.560066	0.999998	0.737681	0.999417	0.741477	0.933659	0.94747	0.999886	0.836046	0.780655	0.927604
ANGPTL4	0.651159	0.472518	0.255709	0.999961	2.0896e-05	0.999998	6.90585e-06	0.996261	0.000643171	0.94741	1.96631e-08	0.999886	0.82473	0.993961	0.0839007
ANGPTL6	0.988406	0.794421	0.959963	0.999961	0.823766	0.999998	0.441414	0.999417	0.318961	0.955075	0.812006	0.999886	0.960641	0.946528	0.976926
ANK1	0.938885	0.592644	0.973388	0.999961	0.391077	0.999998	0.311279	0.999417	0.686188	0.991446	0.157781	0.999886	0.814978	0.986061	0.190895
ANK2	0.962956	0.722589	0.957688	0.999961	0.153155	0.999998	0.0572223	0.999417	0.175916	0.761105	0.578728	0.999886	0.453185	0.97192	0.288799
ANK3	0.937128	0.437795	0.957688	0.999961	0.980909	0.999998	0.0614773	0.999417	0.076356	0.458194	0.00176612	0.999886	0.483394	0.439708	0.000137621
ANKAR	0.937128	0.545848	0.968116	0.999961	0.18852	0.999998	0.837106	0.999417	0.934775	0.762761	0.758578	0.999886	0.643213	0.564407	0.905496
ANKDD1A	0.928495	0.488376	0.957688	0.999961	0.955658	0.999998	0.127732	0.991699	0.851049	0.903373	0.719944	0.999886	0.701346	0.936976	0.931021
ANKFY1	0.937128	0.461327	0.968828	0.999961	0.661596	0.999998	0.0687194	0.999417	0.244004	0.564423	0.0272454	0.999886	0.514733	0.93842	0.594423
ANKH	0.923609	0.492751	0.957688	0.999961	0.890242	0.999998	0.0229654	0.986752	0.23771	0.385421	0.0636802	0.999886	0.645603	0.759751	0.422287
ANKH	0.979528	0.5155	0.979013	0.999961	0.914986	0.999998	0.715508	0.999417	0.977307	0.83493	0.644342	0.999886	0.873986	0.929334	0.938897
ANKHD1	0.964317	0.956891	0.979611	0.999961	0.285683	0.999998	0.0501831	0.999417	0.563575	0.580627	0.576143	0.999886	0.874815	0.727862	0.305079
ANKHD1-EIF4EBP3	0.974677	0.999862	0.968116	0.999961	0.533511	0.999998	0.0282825	0.958851	0.03716	0.564423	0.0373226	0.999886	0.691269	0.534601	0.90652
ANKIB1	0.924147	0.458929	0.957688	0.999961	0.858796	0.999998	0.27112	0.999417	0.609001	0.668464	0.311811	0.999886	0.906305	0.745106	0.472447
ANKLE2	0.924147	0.470588	0.957688	0.999961	0.23985	0.999998	0.196451	0.996261	0.111596	0.679653	0.171674	0.999886	0.313356	0.354356	0.0237575
ANKLE2	0.937128	0.556061	0.980082	0.999961	0.747113	0.999998	0.642169	0.999417	0.865204	0.75971	0.546173	0.999886	0.73034	0.419092	0.934371
ANKMY1	0.923609	0.43246	0.957688	0.999961	0.59321	0.999998	0.0686214	0.991699	0.307909	0.620896	0.52085	0.999886	0.0866274	0.239919	0.514474
ANKMY1	0.985738	0.787682	0.992137	0.999961	0.817935	0.999998	0.338563	0.991699	0.997219	0.74029	0.96656	0.999886	0.420139	0.98382	0.526197
ANKMY2	0.938885	0.709864	0.957688	0.999961	0.782595	0.999998	0.364104	0.999417	0.921765	0.989449	0.703483	0.999886	0.791804	0.769594	0.889491
ANKRA2	0.955793	0.932764	0.982084	0.999961	0.0135064	0.999998	0.46838	0.958851	0.206234	0.706644	0.345655	0.999886	0.809263	0.665333	0.0946146
ANKRD1	0.0383333	0.669404	0.957688	0.999961	5.90278e-06	0.969734	0.0102795	0.958851	0.53581	0.843547	0.0516359	0.999886	0.586062	0.798144	7.95754e-05
ANKRD10	0.990168	0.607328	0.960884	0.999961	0.297902	0.999998	0.0231654	0.996261	0.663911	0.724626	0.566362	0.999886	0.551928	0.580939	0.384336
ANKRD10	0.996411	0.863484	0.979013	0.999961	0.730005	0.999998	0.473271	0.999417	0.789566	0.931143	0.803194	0.999886	0.763802	0.852902	0.893842
ANKRD11	0.923609	0.430117	0.972127	0.999961	0.130959	0.999998	0.0304104	0.999417	0.0280578	0.596645	0.0349547	0.999886	0.150209	0.357367	0.163104
ANKRD11	0.950332	0.492185	0.974621	0.999961	0.339007	0.999998	0.0885156	0.999417	0.097444	0.745903	0.126855	0.999886	0.592123	0.532563	0.246724
ANKRD11	0.987687	0.753611	0.977018	0.999961	0.525261	0.999998	0.463602	0.999417	0.983219	0.953319	0.886967	0.999886	0.773412	0.879639	0.859524
ANKRD12	0.924147	0.399486	0.960884	0.999961	0.388545	0.999998	0.0543544	0.999417	0.347771	0.863874	0.174466	0.999886	0.49862	0.851182	0.479382
ANKRD12	0.947	0.643971	0.972256	0.999961	0.656036	0.999998	0.0871954	0.999417	0.56261	0.923726	0.183484	0.999886	0.990837	0.870577	0.876122
ANKRD13A	0.938885	0.509912	0.957688	0.999961	0.112551	0.999998	0.0231654	0.96807	0.188307	0.548803	0.449878	0.999886	0.530714	0.494401	0.199908
ANKRD13A	0.971828	0.927159	0.991671	0.999961	0.616109	0.999998	0.127732	0.999417	0.463646	0.558668	0.53881	0.999886	0.746023	0.835525	0.836765
ANKRD13B	0.95279	0.699984	0.957688	0.999961	0.790719	0.999998	0.599475	0.999417	0.300497	0.849986	0.0451379	0.999886	0.66939	0.808847	0.0956752
ANKRD13B	0.994357	0.958903	0.979389	0.999961	0.869227	0.999998	0.742182	0.999417	0.999162	0.947496	0.1898	0.999886	0.814862	0.893305	0.48183
ANKRD13C	0.937128	0.906598	0.957688	0.999961	0.758248	0.999998	0.059756	0.999417	0.590366	0.594961	0.046345	0.999886	0.789828	0.169665	0.67555
ANKRD13C	0.962956	0.94739	0.997954	0.999961	0.809052	0.999998	0.106686	0.999417	0.679528	0.886126	0.47451	0.999886	0.805722	0.944045	0.753484
ANKRD13D	0.978022	0.626436	0.974621	0.999961	0.858106	0.999998	0.195322	0.999417	0.628997	0.998622	0.663682	0.999886	0.879597	0.750948	0.0960987
ANKRD16	0.924147	0.470588	0.957688	0.999961	0.351522	0.999998	0.987942	0.999417	0.858841	0.946577	0.767606	0.999886	0.308931	0.724626	0.902014
ANKRD17	0.924147	0.494029	0.972256	0.999961	0.870455	0.999998	0.114252	0.999417	0.441596	0.505921	0.136785	0.999886	0.372963	0.934629	0.874766
ANKRD18A	0.980514	0.58237	0.98539	0.999961	0.925256	0.999998	0.809387	0.958851	0.926232	0.90591	0.97796	0.999886	0.756321	0.699862	0.240544
ANKRD18B	0.985738	0.960314	0.957688	0.999961	0.872796	0.999998	0.054865	0.958851	0.732398	0.590021	0.383133	0.999886	0.605331	0.317447	0.829223
ANKRD18DP	0.938327	0.518048	0.967125	0.999961	0.378955	0.999998	0.28625	0.999417	0.478147	0.777431	0.120733	0.999886	0.582106	0.954771	0.7793
ANKRD19P	0.938885	0.433872	0.957688	0.999961	0.309674	0.999998	0.197758	0.998206	0.199686	0.466447	0.0134158	0.999886	0.132988	0.386936	0.106862
ANKRD19P	0.996025	0.905088	0.982249	0.999961	0.641398	0.999998	0.346324	0.999417	0.349883	0.949622	0.190456	0.999886	0.956418	0.974097	0.263735
ANKRD20A11P	0.923609	0.482512	0.960884	0.999961	0.655261	0.999998	0.00018701	0.958851	0.300254	0.46512	0.925724	0.999886	0.593747	0.140361	0.0340781
ANKRD20A18P	0.980514	0.493678	0.986634	0.999961	0.712215	0.999998	0.216152	0.999417	0.634207	0.821415	0.555355	0.999886	0.978982	0.860395	0.0270643
ANKRD20A2	0.964703	0.591729	0.982249	0.999961	0.73337	0.999998	0.0738233	0.997562	0.24036	0.39658	0.0941251	0.999886	0.586069	0.912634	0.00300994
ANKRD20A2	0.983893	0.938153	0.995015	0.999961	0.765687	0.999998	0.470224	0.999417	0.457372	0.952164	0.723837	0.999886	0.917698	0.975934	0.12184
ANKRD20A21P	0.947	0.504112	0.997646	0.999961	0.83988	0.999998	0.616717	0.999417	0.964339	0.737698	0.693495	0.999886	0.456879	0.933361	0.044603
ANKRD20A5P	0.923609	0.666572	0.983541	0.999961	0.135722	0.999998	0.000330533	0.958851	0.00895274	0.35518	0.0738932	0.999886	0.647729	0.469932	7.1268e-05
ANKRD20A5P	0.947	0.767608	0.995015	0.999961	0.554754	0.999998	0.0339952	0.999417	0.32359	0.485715	0.0739157	0.999886	0.885966	0.602835	0.00540117
ANKRD20A5P	0.962031	0.907359	0.996057	0.999961	0.739045	0.999998	0.768859	0.999417	0.333922	0.844845	0.200455	0.999886	0.930118	0.994204	0.0612327
ANKRD20A6P	0.924147	0.678234	0.968116	0.999961	0.192187	0.999998	0.515659	0.999417	0.757291	0.746363	0.790949	0.999886	0.691821	0.703372	2.81297e-05
ANKRD20A7P	0.962996	0.615919	0.982249	0.999961	0.662498	0.999998	0.813371	0.999417	0.88677	0.580627	0.904831	0.999886	0.570538	0.274375	0.00272814
ANKRD20A9P	0.947	0.472518	0.974621	0.999961	0.434063	0.999998	0.419372	0.999417	0.453906	0.527678	0.171844	0.999886	0.708338	0.752486	0.0203493
ANKRD20A9P	0.962956	0.783995	0.996698	0.999961	0.505233	0.999998	0.841849	0.999417	0.494812	0.985964	0.832935	0.999886	0.875896	0.895693	0.261272
ANKRD26	0.982995	0.804859	0.957688	0.999961	0.470055	0.999998	0.814749	0.958851	0.600044	0.908896	0.662252	0.999886	0.91017	0.622955	0.676349
ANKRD27	0.937128	0.619021	0.972256	0.999961	0.385759	0.999998	0.749656	0.999417	0.272389	0.582974	0.278671	0.999886	0.689157	0.706381	0.0863886
ANKRD27	0.947	0.863002	0.991052	0.999961	0.842859	0.999998	0.752935	0.999417	0.820705	0.662823	0.914714	0.999886	0.873067	0.892033	0.920483
ANKRD28	0.937128	0.818131	0.983507	0.999961	0.710005	0.999998	0.0351882	0.996339	0.187741	0.510413	0.0344311	0.999886	0.627702	0.590981	0.681419
ANKRD33	0.967996	0.862663	0.993138	0.999961	0.784565	0.999998	0.736864	0.999417	0.935822	0.83914	0.287425	0.999886	0.667673	0.977808	0.262674
ANKRD36	0.489136	0.493454	0.957688	0.999961	0.209656	0.999998	0.00458241	0.958851	0.190336	0.227472	0.182178	0.999886	0.204127	0.291813	0.00272814
ANKRD36	0.923609	0.573967	0.957688	0.999961	0.324013	0.999998	0.0434025	0.958851	0.740079	0.724626	0.80982	0.999886	0.364248	0.584946	0.0220606
ANKRD36	0.930233	0.685322	0.965862	0.999961	0.57084	0.999998	0.287809	0.958851	0.829869	0.725323	0.931836	0.999886	0.5102	0.765804	0.0342396
ANKRD36	0.985738	0.810364	0.968116	0.999961	0.851827	0.999998	0.453544	0.999417	0.879255	0.83518	0.975205	0.999886	0.666627	0.881062	0.51584
ANKRD36B	0.940232	0.458929	0.995667	0.999961	0.590266	0.999998	0.0737841	0.971979	0.236515	0.595215	0.2395	0.999886	0.615855	0.799849	0.0450898
ANKRD36BP1	0.924147	0.476501	0.968828	0.999961	0.972185	0.999998	0.118199	0.996261	0.988471	0.959533	0.174466	0.999886	0.276512	0.258299	0.945671
ANKRD36BP2	0.925851	0.606785	0.957688	0.999961	0.577058	0.999998	0.0581594	0.965172	0.563575	0.431406	0.473608	0.999886	0.881609	0.535812	0.14375
ANKRD36C	0.358197	0.433872	0.972256	0.999961	0.180716	0.999998	0.551614	0.999417	0.877332	0.601698	0.170438	0.999886	0.232874	0.919807	0.000754627
ANKRD36C	0.924147	0.566781	0.982249	0.999961	0.310754	0.999998	0.778989	0.999417	0.978235	0.713415	0.783023	0.999886	0.817394	0.935232	0.996872
ANKRD37	0.928495	0.528779	0.960884	0.999961	0.817935	0.999998	0.0408465	0.958851	0.696321	0.689364	0.163382	0.999886	0.512161	0.893305	0.199298
ANKRD39	0.924147	0.803727	0.972127	0.999961	0.457109	0.999998	0.607032	0.996261	0.27148	0.72891	0.321976	0.999886	0.289269	0.657994	0.279593
ANKRD39	0.969963	0.848163	0.979294	0.999961	0.58734	0.999998	0.862209	0.998206	0.495191	0.862995	0.570706	0.999886	0.751589	0.994415	0.658726
ANKRD40	0.998085	0.9534	0.985734	0.999961	0.975637	0.999998	0.467537	0.999417	0.26516	0.984601	0.928311	0.999886	0.960972	0.531209	0.154951
ANKRD42	0.959616	0.573066	0.957688	0.999961	0.110113	0.999998	0.697224	0.999417	0.3286	0.710723	0.00983506	0.999886	0.376012	0.654179	0.75411
ANKRD42	0.995363	0.863073	0.998718	0.999961	0.825934	0.999998	0.862209	0.999417	0.556154	0.720492	0.653526	0.999886	0.647198	0.932833	0.899173
ANKRD43	0.980514	0.834459	0.995667	0.999961	0.52085	0.999998	0.400067	0.996261	0.858095	0.89087	0.53483	0.999886	0.700891	0.914291	0.247094
ANKRD45	0.923609	0.466393	0.995015	0.999961	0.196538	0.999998	0.511248	0.998206	0.989433	0.959533	0.698841	0.999886	0.616868	0.334139	0.0965847
ANKRD46	0.983893	0.549954	0.957688	0.999961	0.182991	0.999998	0.551741	0.999417	0.669379	0.822557	0.542957	0.999886	0.822733	0.622386	0.214453
ANKRD49	0.937128	0.871658	0.984794	0.999961	0.827681	0.999998	0.0207737	0.96807	0.564911	0.951539	0.382611	0.999886	0.359458	0.451618	0.39359
ANKRD50	0.937128	0.701684	0.960884	0.999961	0.360296	0.999998	0.855611	0.999417	0.862709	0.994934	0.554333	0.999886	0.473585	0.759751	0.972364
ANKRD52	0.933396	0.78339	0.983541	0.999961	0.229356	0.999998	0.158087	0.999417	0.800305	0.618335	0.688749	0.999886	0.976468	0.616915	0.819362
ANKRD54	0.937128	0.551445	0.977111	0.999961	0.056357	0.999998	0.0890382	0.972218	0.962675	0.64542	0.22798	0.999886	0.555634	0.281893	0.582147
ANKRD54	0.951248	0.956202	0.991052	0.999961	0.680184	0.999998	0.357575	0.999417	0.974386	0.851021	0.719605	0.999886	0.832463	0.597156	0.657176
ANKRD6	0.983893	0.810383	0.979294	0.999961	0.897202	0.999998	0.77932	0.999417	0.601963	0.746826	0.539793	0.999886	0.960668	0.756054	0.999257
ANKRD63	0.937128	0.928941	0.957688	0.999961	0.888834	0.999998	0.784131	0.999417	0.989668	0.75971	0.548346	0.999886	0.527743	0.943476	0.93329
ANKRD7	0.991515	0.592594	0.957688	0.999961	0.269633	0.999998	0.471564	0.999417	0.68027	0.867834	0.0814718	0.999886	0.447219	0.905997	0.220322
ANKRD9	0.946939	0.834579	0.994174	0.999961	0.910666	0.999998	0.291912	0.999417	0.771146	0.661003	0.294816	0.999886	0.838791	0.302116	0.202665
ANKS1A	0.981084	0.455248	0.957688	0.999961	0.207333	0.999998	0.0666443	0.996339	0.379995	0.595503	0.292364	0.999886	0.574249	0.778281	0.431396
ANKS1A	0.981572	0.913689	0.992349	0.999961	0.960345	0.999998	0.51065	0.999417	0.83255	0.785564	0.397138	0.999886	0.808553	0.959588	0.459622
ANKS1B	0.993478	0.561705	0.960884	0.999961	0.523192	0.999998	0.781524	0.999417	0.921765	0.74332	0.947923	0.999886	0.987565	0.756054	0.979047
ANKS3	0.928495	0.433872	0.957688	0.999961	0.301501	0.999998	0.0271397	0.998206	0.273169	0.385919	0.204928	0.999886	0.466733	0.994204	0.234901
ANKS6	0.937128	0.493566	0.957688	0.999961	0.98371	0.999998	0.0620315	0.999417	0.459951	0.604779	0.13506	0.999886	0.434073	0.840626	0.873548
ANKZF1	0.971899	0.581289	0.957688	0.999961	0.768465	0.999998	0.0199152	0.971979	0.291871	0.856768	0.0495954	0.999886	0.529085	0.73728	0.6354
ANLN	0.923609	0.458929	0.957688	0.999961	0.532897	0.999998	0.889903	0.999417	0.978317	0.736152	0.880624	0.999886	0.917533	0.897294	0.381814
ANO10	0.923609	0.492751	0.957688	0.999961	0.603549	0.999998	0.195562	0.999417	0.773969	0.877872	0.366589	0.999886	0.322754	0.857421	0.141448
ANO10	0.924147	0.498664	0.974621	0.999961	0.714902	0.999998	0.370066	0.999417	0.784841	0.936094	0.465871	0.999886	0.601235	0.968106	0.351787
ANO3	0.924147	0.612718	0.991856	0.999961	0.20943	0.999998	0.487514	0.998206	0.980586	0.910411	0.927425	0.999886	0.755284	0.532563	0.927166
ANO6	0.924147	0.458929	0.988204	0.999961	0.295533	0.999998	0.439829	0.999417	0.715673	0.456806	0.608024	0.999886	0.55512	0.358341	0.855266
ANO7	0.924147	0.645321	0.968828	0.999961	0.555812	0.999998	0.0722792	0.999417	0.817519	0.574813	0.3493	0.999886	0.452533	0.377116	0.155381
ANO7	0.976934	0.805485	0.977111	0.999961	0.580958	0.999998	0.228516	0.999417	0.947597	0.652094	0.389821	0.999886	0.551698	0.766278	0.790349
ANO7	0.985738	0.866441	0.995015	0.999961	0.822199	0.999998	0.784206	0.999417	0.977112	0.89087	0.609076	0.999886	0.926374	0.849456	0.962468
ANO7L1	0.928495	0.4562	0.957688	0.999961	0.677639	0.999998	0.504474	0.998206	0.515547	0.689101	0.256872	0.999886	0.288092	0.735545	0.20432
ANO7L1	0.938885	0.761026	0.960884	0.999961	0.954065	0.999998	0.87978	0.999417	0.95798	0.994766	0.934506	0.999886	0.729827	0.852902	0.809456
ANO8	0.947	0.609855	0.972256	0.999961	0.276806	0.999998	0.334808	0.979838	0.868998	0.870969	0.816574	0.999886	0.995807	0.372702	0.015887
ANP32A	0.937128	0.982698	0.957688	0.999961	0.404325	0.999998	0.954059	0.958851	0.301747	0.908336	0.865809	0.999886	0.647198	0.569314	0.0817904
ANP32A-IT1	0.996025	0.466393	0.979294	0.999961	0.833997	0.999998	0.0897416	0.999417	0.968006	0.869655	0.394619	0.999886	0.920632	0.83644	0.91064
ANP32AP1	0.988406	0.803727	0.982249	0.999961	0.965774	0.999998	0.00169435	0.982726	0.549929	0.99383	0.210461	0.999886	0.654191	0.184506	0.507491
ANP32B	0.952999	0.493454	0.969007	0.999961	0.776879	0.999998	0.555796	0.958851	0.895958	0.944688	0.518922	0.999886	0.847994	0.416803	0.669882
ANP32C	0.938327	0.665764	0.995015	0.999961	0.891236	0.999998	0.00873389	0.999417	0.955369	0.880596	0.177357	0.999886	0.91665	0.401771	0.081283
ANP32D	0.989988	0.996579	0.968116	0.999961	0.925441	0.999998	0.000484401	0.998206	0.870301	0.958306	0.234244	0.999886	0.461089	0.25836	0.123444
ANP32E	0.924147	0.451051	0.966083	0.999961	0.344618	0.999998	0.195322	0.958851	0.740609	0.58002	0.427534	0.999886	0.502231	0.35187	0.528034
ANP32E	0.924147	0.4562	0.979389	0.999961	0.453605	0.999998	0.713445	0.999417	0.74177	0.821255	0.47191	0.999886	0.864708	0.671466	0.558919
ANP32E	0.952672	0.654272	0.995015	0.999961	0.822199	0.999998	0.880022	0.999417	0.993974	0.98776	0.919502	0.999886	0.922382	0.751469	0.847251
ANPEP	0.938885	0.588885	0.957688	0.999961	0.144838	0.999998	0.597431	0.991699	0.993159	0.758221	0.701405	0.999886	0.390585	0.731283	0.908221
ANTXR1	0.924147	0.777949	0.957688	0.999961	0.914681	0.999998	0.310265	0.999417	0.210955	0.263067	0.0859063	0.999886	0.54682	0.926505	0.548759
ANTXR2	0.947	0.786092	0.957688	0.999961	0.534923	0.999998	0.558753	0.958851	0.299026	0.788218	0.30419	0.999886	0.54758	0.497111	0.122083
ANTXR2	0.95726	0.816823	0.968116	0.999961	0.914986	0.999998	0.863304	0.999417	0.829222	0.839822	0.89853	0.999886	0.84942	0.725575	0.281359
ANTXR2	0.962031	0.934577	0.972256	0.999961	0.922278	0.999998	0.93081	0.999417	0.927266	0.951895	0.931827	0.999886	0.914504	0.985518	0.959016
ANXA1	0.946923	0.785613	0.979389	0.999961	0.985565	0.999998	0.952757	0.991699	0.161206	0.853676	0.396343	0.999886	0.580998	0.319931	0.0156673
ANXA11	0.937128	0.612069	0.979013	0.999961	0.248893	0.999998	0.55638	0.996339	0.60665	0.676178	0.382611	0.999886	0.672027	0.522026	0.750295
ANXA11	0.962031	0.794035	0.99971	0.999961	0.600979	0.999998	0.966681	0.997562	0.911092	0.953319	0.875293	0.999886	0.810483	0.60302	0.874889
ANXA2	0.947	0.512542	0.974621	0.999961	0.463287	0.999998	0.436948	0.999417	0.984439	0.837415	0.749964	0.999886	0.43437	0.748259	0.938445
ANXA2P1	0.967496	0.659013	0.991052	0.999961	0.400057	0.999998	0.096212	0.999417	0.999162	0.76424	0.273351	0.999886	0.990837	0.291103	0.339623
ANXA2P3	0.937128	0.430117	0.968116	0.999961	0.311947	0.999998	0.241114	0.999417	0.884081	0.799345	0.21616	0.999886	0.666622	0.597156	0.184698
ANXA2P3	0.963825	0.766711	0.979294	0.999961	0.492064	0.999998	0.299245	0.999417	0.909513	0.896776	0.849265	0.999886	0.963886	0.81258	0.537014
ANXA2R	0.928495	0.446941	0.960884	0.999961	0.814302	0.999998	0.567421	0.999417	0.378689	0.650743	0.0558165	0.999886	0.485534	0.919483	0.263243
ANXA3	0.954913	0.798549	0.980082	0.999961	0.000506959	0.999998	0.00258496	0.999417	0.0927357	0.748214	0.098208	0.999886	0.803759	0.937917	0.189403
ANXA4	0.937128	0.87685	0.957688	0.999961	0.311391	0.999998	0.861347	0.999417	0.69701	0.938623	0.529295	0.999886	0.251783	0.932833	0.530685
ANXA5	0.954913	0.790185	0.979389	0.999961	0.616774	0.999998	0.35673	0.997562	0.49334	0.464135	0.753589	0.999886	0.891603	0.912473	0.126285
ANXA6	0.962956	0.711698	0.968828	0.999961	0.378521	0.999998	0.052145	0.958851	0.648674	0.662823	0.276186	0.999886	0.626658	0.449498	0.847251
ANXA7	0.924147	0.469029	0.960884	0.999961	0.14319	0.999998	0.0417361	0.996261	0.386593	0.645407	0.345159	0.999886	0.676757	0.776287	0.271628
ANXA7	0.928495	0.48165	0.992137	0.999961	0.73485	0.999998	0.275828	0.999417	0.44479	0.959297	0.700577	0.999886	0.966111	0.776931	0.987138
ANXA8	0.980514	0.974704	0.968116	0.999961	0.394417	0.999998	0.254461	0.996339	0.583192	0.72682	0.921508	0.999886	0.944896	0.791599	0.0628323
ANXA8L1	0.923609	0.431768	0.957688	0.999961	0.515244	0.999998	0.304424	0.999417	0.428062	0.346866	0.0931454	0.999886	0.345738	0.739136	0.00127427
ANXA9	0.962956	0.500632	0.979389	0.999961	0.959644	0.999998	0.573414	0.999417	0.95798	0.878418	0.830194	0.999886	0.863677	0.602528	0.936026
AOX1	0.947	0.458929	0.957688	0.999961	0.0982663	0.999998	0.000539568	0.991699	7.10697e-06	0.937703	0.000737866	0.999886	0.288656	0.665992	0.000938486
AOX1	0.978022	0.466393	0.972127	0.999961	0.101853	0.999998	0.0728361	0.999417	0.00125794	0.95433	0.414518	0.999886	0.677745	0.849723	0.432655
AP1AR	0.928495	0.522356	0.979389	0.999961	0.529037	0.999998	0.291388	0.999417	0.750839	0.93453	0.338321	0.999886	0.950309	0.971834	0.958993
AP1B1	0.938885	0.472518	0.957688	0.999961	0.705807	0.999998	0.250834	0.991699	0.737579	0.659283	0.626082	0.999886	0.373637	0.721206	0.116567
AP1B1	0.990249	0.827596	0.965992	0.999961	0.806397	0.999998	0.792922	0.999417	0.792839	0.747463	0.692907	0.999886	0.987397	0.887324	0.960891
AP1G1	0.923609	0.787235	0.957688	0.999961	0.772328	0.999998	0.0146754	0.999417	0.968655	0.982809	0.153226	0.999886	0.813283	0.497019	0.189842
AP1G2	0.98037	0.814703	0.957688	0.999961	0.678076	0.999998	0.330376	0.999417	0.95752	0.758229	0.0989105	0.999886	0.455954	0.842619	0.399101
AP1M1	0.964653	0.661171	0.972256	0.999961	0.295533	0.999998	0.481066	0.975757	0.95798	0.85009	0.750178	0.999886	0.713946	0.724606	0.6687
AP1M2	0.947	0.683304	0.972256	0.999961	0.00253763	0.999998	0.0616424	0.664165	0.205541	0.628438	0.419124	0.999886	0.825891	0.0557496	0.112752
AP1S1	0.960463	0.711924	0.974621	0.999961	0.310904	0.999998	0.327459	0.958851	0.992238	0.618862	0.407992	0.999886	0.414304	0.576864	0.902341
AP1S2	0.924147	0.438695	0.957688	0.999961	0.810317	0.999998	0.491061	0.998206	0.151059	0.595906	0.562829	0.999886	0.817721	0.858203	0.19463
AP1S2	0.938885	0.576169	0.972256	0.999961	0.845589	0.999998	0.789113	0.999417	0.936186	0.934907	0.716795	0.999886	0.825304	0.858358	0.990043
AP1S3	0.924147	0.464661	0.960884	0.999961	0.264996	0.999998	0.0348116	0.958851	0.667137	0.555625	0.17324	0.999886	0.572008	0.283232	0.123932
AP1S3	0.937128	0.500632	0.979013	0.999961	0.326276	0.999998	0.0641195	0.996339	0.837397	0.724626	0.26886	0.999886	0.63018	0.807726	0.23362
AP1S3	0.962956	0.918237	0.982084	0.999961	0.868001	0.999998	0.160281	0.999417	0.971558	0.959533	0.684911	0.999886	0.765318	0.820079	0.740268
AP2A1	0.938885	0.559689	0.957688	0.999961	0.537231	0.999998	0.105215	0.96807	0.561996	0.633049	0.138239	0.999886	0.411497	0.799452	0.616092
AP2A2	0.924147	0.519178	0.957688	0.999961	0.26904	0.999998	0.0089041	0.999417	0.119443	0.406433	0.0132843	0.999886	0.499979	0.77902	0.796616
AP2A2	0.982115	0.764374	0.973388	0.999961	0.388741	0.999998	0.826903	0.999417	0.888831	0.967708	0.806378	0.999886	0.586781	0.990914	0.99958
AP2B1	0.938885	0.568147	0.973086	0.999961	0.928707	0.999998	0.0702288	0.96807	0.987012	0.794147	0.350695	0.999886	0.587977	0.564899	0.693886
AP2M1	0.923609	0.632297	0.967125	0.999961	0.194044	0.999998	0.0535842	0.979838	0.956855	0.937671	0.491369	0.999886	0.719227	0.166066	0.540814
AP2S1	0.969227	0.823194	0.967125	0.999961	0.623401	0.999998	0.157851	0.996261	0.997196	0.994356	0.245718	0.999886	0.534584	0.978692	0.0716162
AP3B1	0.924147	0.483273	0.957688	0.999961	0.988418	0.999998	0.682828	0.972218	0.974162	0.563561	0.742999	0.999886	0.721824	0.476635	0.835885
AP3D1	0.947	0.437795	0.957688	0.999961	0.445557	0.999998	0.0671372	0.996261	0.16024	0.621358	0.262749	0.999886	0.357465	0.711195	0.653321
AP3M1	0.982268	0.737553	0.992137	0.999961	0.905564	0.999998	0.0941027	0.999417	0.863404	0.745157	0.241883	0.999886	0.97983	0.769536	0.0602362
AP3M2	0.975942	0.773404	0.957688	0.999961	0.503871	0.999998	0.628382	0.999417	0.517121	0.66859	0.787815	0.999886	0.636921	0.800593	0.600452
AP3S1	0.947	0.501827	0.972127	0.999961	0.37558	0.999998	0.253682	0.999417	0.69524	0.591117	0.181784	0.999886	0.604256	0.411927	0.378396
AP3S1	0.961452	0.671879	0.979389	0.999961	0.582577	0.999998	0.559777	0.999417	0.893293	0.791608	0.581008	0.999886	0.628489	0.648177	0.709449
AP3S1	0.970553	0.785613	0.982249	0.999961	0.892291	0.999998	0.772051	0.999417	0.901189	0.874498	0.769398	0.999886	0.716987	0.781922	0.99291
AP4B1	0.990249	0.904084	0.973917	0.999961	0.490836	0.999998	0.108814	0.999417	0.22812	0.673778	0.236961	0.999886	0.873181	0.430569	0.143092
AP4E1	0.966583	0.472518	0.967125	0.999961	0.515973	0.999998	0.0110889	0.972218	0.108296	0.505921	0.544823	0.999886	0.697387	0.210412	0.999123
AP4M1	0.937128	0.446941	0.957688	0.999961	0.141233	0.999998	0.0216855	0.958851	0.878788	0.628438	0.203712	0.999886	0.483394	0.780851	0.180152
AP4M1	0.952672	0.458929	0.979389	0.999961	0.6072	0.999998	0.141591	0.958851	0.997352	0.771905	0.525003	0.999886	0.671272	0.829819	0.71141
AP4S1	0.938885	0.712152	0.979013	0.999961	0.6732	0.999998	0.332984	0.999417	0.865996	0.72387	0.531125	0.999886	0.578962	0.69066	0.308934
AP4S1	0.951243	0.787682	0.986479	0.999961	0.692998	0.999998	0.970751	0.999417	0.936148	0.906613	0.616251	0.999886	0.582021	0.834772	0.965953
AP5B1	0.928495	0.433872	0.957688	0.999961	0.355349	0.999998	0.795869	0.999417	0.992886	0.956344	0.804225	0.999886	0.283667	0.745844	0.816006
AP5M1	0.992049	0.787524	0.957688	0.999961	0.946774	0.999998	0.637067	0.999417	0.638053	0.929534	0.163719	0.999886	0.62975	0.932833	0.67025
AP5S1	0.923609	0.430117	0.979389	0.999961	0.894509	0.999998	0.0230398	0.999417	0.347114	0.964714	0.0705156	0.999886	0.329444	0.921477	0.207315
AP5Z1	0.938885	0.436998	0.957688	0.999961	0.591653	0.999998	0.00983022	0.958851	0.715698	0.530179	0.401599	0.999886	0.3994	0.202638	0.365717
AP5Z1	0.981049	0.834965	0.993163	0.999961	0.989249	0.999998	0.0802959	0.999417	0.791299	0.589485	0.438349	0.999886	0.956642	0.989992	0.408593
APAF1	0.99748	0.759038	0.995099	0.999961	0.110113	0.999998	0.652034	0.996371	0.715848	0.951736	0.95473	0.999886	0.45086	0.678016	0.552248
APBA1	0.962956	0.913931	0.979389	0.999961	0.792588	0.999998	0.251044	0.999417	0.978576	0.905729	0.201426	0.999886	0.773967	0.923392	0.219964
APBA2	0.948039	0.769314	0.957688	0.999961	0.148022	0.999998	0.168292	0.991699	0.57599	0.588535	0.346405	0.999886	0.917698	0.469932	0.000539208
APBA2	0.962956	0.776481	0.992189	0.999961	0.97063	0.999998	0.373609	0.999417	0.730358	0.981001	0.431574	0.999886	0.938876	0.871922	0.950121
APBA3	0.933396	0.469029	0.985734	0.999961	0.992639	0.999998	0.0776922	0.999417	0.659395	0.517331	0.234488	0.999886	0.929553	0.967006	0.858704
APBB1	0.924147	0.433872	0.957688	0.999961	0.342758	0.999998	0.146563	0.996261	0.648404	0.82936	0.978231	0.999886	0.684133	0.924907	0.837619
APBB2	0.937128	0.486116	0.994327	0.999961	0.449344	0.999998	0.0447617	0.972218	0.253252	0.727267	0.0829935	0.999886	0.735266	0.647628	0.0874948
APBB2	0.982995	0.650612	0.995015	0.999961	0.968296	0.999998	0.196395	0.999417	0.389699	0.835122	0.10781	0.999886	0.890725	0.96473	0.15948
APBB3	0.933396	0.622458	0.957688	0.999961	0.644818	0.999998	0.927456	0.997795	0.753999	0.68858	0.309156	0.999886	0.396433	0.766278	0.911849
APBB3	0.938885	0.954415	0.958198	0.999961	0.975637	0.999998	0.934832	0.999417	0.818531	0.837766	0.494294	0.999886	0.971159	0.866888	0.968581
APC	0.997521	0.533362	0.957688	0.999961	0.258979	0.999998	0.0738233	0.972218	0.738524	0.58386	0.167064	0.999886	0.928723	0.316424	0.972951
APC2	0.924147	0.638387	0.957688	0.999961	0.548425	0.999998	0.0352701	0.999417	0.878399	0.625282	0.984774	0.999886	0.210088	0.989992	3.26206e-08
APEH	0.95726	0.486116	0.957688	0.999961	0.432811	0.999998	0.00672442	0.958851	0.718254	0.643586	0.279297	0.999886	0.39884	0.479799	0.971716
APEX1	0.937128	0.458929	0.957688	0.999961	0.643741	0.999998	0.00179526	0.958851	0.667309	0.656947	0.143789	0.999886	0.292207	0.511549	0.235234
APEX2	0.988728	0.938244	0.972127	0.999961	0.947683	0.999998	0.186618	0.999417	0.990573	0.942757	0.671054	0.999886	0.980705	0.541964	0.209731
APH1A	0.947	0.524327	0.992137	0.999961	0.959644	0.999998	0.349379	0.96807	0.683565	0.811708	0.314202	0.999886	0.402378	0.69295	0.286341
APH1A	0.979528	0.988185	0.995344	0.999961	0.997408	0.999998	0.540265	0.979267	0.900432	0.85606	0.384025	0.999886	0.997406	0.893305	0.330904
APH1B	0.923609	0.437298	0.99971	0.999961	0.295001	0.999998	0.538847	0.997562	0.916701	0.764941	0.592739	0.999886	0.570257	0.486576	0.322779
API5	0.925851	0.569732	0.957688	0.999961	0.801552	0.999998	0.363607	0.999417	0.834715	0.835175	0.324885	0.999886	0.995746	0.705406	0.338174
API5P1	0.947	0.946239	0.984517	0.999961	0.780748	0.999998	0.440801	0.996261	0.991623	0.599778	0.301891	0.999886	0.975293	0.905279	0.069803
APIP	0.988728	0.952792	0.992213	0.999961	0.935821	0.999998	0.53265	0.999417	0.907501	0.882955	0.431369	0.999886	0.981574	0.585052	0.173673
APLN	0.988406	0.597787	0.957688	0.999961	0.780542	0.999998	0.340813	0.999417	0.424603	0.920292	0.66405	0.999886	0.279939	0.613039	0.166304
APLP1	0.937128	0.488036	0.968828	0.999961	0.794721	0.999998	0.410742	0.999417	0.92099	0.839937	0.206401	0.999886	0.454588	0.938129	0.81032
APLP2	0.938885	0.712333	0.957688	0.999961	0.897544	0.999998	0.642404	0.999417	0.369171	0.494251	0.357377	0.999886	0.703137	0.583093	0.353314
APMAP	0.981084	0.541514	0.957688	0.999961	0.447991	0.999998	0.0121132	0.979838	0.88562	0.809811	0.23308	0.999886	0.693872	0.648177	0.218548
APOA1	0.924147	0.694681	0.995015	0.999961	0.392987	0.999998	0.650312	0.999417	0.626243	0.716066	0.578922	0.999886	0.622754	0.607276	0.723964
APOBEC3C	0.93959	0.529485	0.960884	0.999961	0.163516	0.999998	0.217509	0.958851	0.973836	0.769599	0.660815	0.999886	0.561158	0.49836	0.736209
APOBEC3D	0.984163	0.974793	0.992326	0.999961	0.987486	0.999998	0.184638	0.999417	0.786353	0.733164	0.817933	0.999886	0.601811	0.652696	0.164729
APOBEC3F	0.923609	0.433872	0.967446	0.999961	0.104341	0.999998	0.567421	0.971979	0.864689	0.648443	0.172162	0.999886	0.399791	0.590644	0.0185155
APOBEC3F	0.964703	0.642287	0.971831	0.999961	0.7188	0.999998	0.729464	0.999417	0.871081	0.993373	0.904831	0.999886	0.694566	0.9466	0.999932
APOC1	0.923609	0.518048	0.992326	0.999961	0.17743	0.999998	0.489748	0.999417	0.126587	0.660408	0.271158	0.999886	0.786265	0.717542	0.00969364
APOE	0.99748	0.485467	0.980082	0.999961	0.843729	0.999998	0.00950913	0.96807	0.935169	0.40944	0.196426	0.999886	0.568151	0.274375	0.205585
APOL1	0.985738	0.780757	0.994174	0.999961	0.399804	0.999998	0.0716594	0.996261	0.858513	0.865537	0.604619	0.999886	0.885398	0.801942	0.475015
APOL2	0.964703	0.430117	0.993138	0.999961	0.700992	0.999998	0.0146138	0.999417	0.233465	0.850425	0.0742406	0.999886	0.752498	0.253731	0.0623281
APOL6	0.924147	0.468096	0.972256	0.999961	0.274973	0.999998	0.963762	0.999417	0.902758	0.736397	0.842542	0.999886	0.327801	0.594395	0.767831
APOLD1	0.924147	0.466393	0.957688	0.999961	0.474146	0.999998	0.047498	0.972218	0.233709	0.585825	0.0492208	0.999886	0.279387	0.469932	0.513445
APOLD1	0.962956	0.653521	0.992137	0.999961	0.862441	0.999998	0.450481	0.999417	0.658974	0.723266	0.625762	0.999886	0.785253	0.669537	0.564747
APOLD1	0.986201	0.934577	0.993163	0.999961	0.947697	0.999998	0.669647	0.999417	0.800726	0.960233	0.716222	0.999886	0.788581	0.706381	0.957619
APOM	0.983893	0.905754	0.98539	0.999961	0.995531	0.999998	0.0235796	0.999417	0.333472	0.953237	0.157501	0.999886	0.878461	0.302116	0.683072
APOO	0.923609	0.431768	0.957688	0.999961	0.434003	0.999998	0.712527	0.999417	0.49064	0.344726	0.197517	0.999886	0.251783	0.580562	0.160153
APOOL	0.947055	0.472518	0.979389	0.999961	0.197611	0.999998	0.708757	0.991699	0.819728	0.678154	0.685478	0.999886	0.703969	0.769578	0.382595
APOPT1	0.958944	0.907824	0.957688	0.999961	0.52928	0.999998	0.194418	0.996261	0.759061	0.89468	0.60459	0.999886	0.385886	0.721519	0.744615
APP	0.924147	0.603627	0.957688	0.999961	0.192972	0.999998	0.222035	0.999417	0.650076	0.580627	0.816152	0.999886	0.300122	0.524294	0.514579
APP	0.952672	0.910369	0.98539	0.999961	0.933109	0.999998	0.857291	0.999417	0.899387	0.951854	0.925442	0.999886	0.55764	0.595375	0.568039
APPBP2	0.937128	0.736694	0.995667	0.999961	0.655085	0.999998	0.0469559	0.996261	0.872575	0.689642	0.199106	0.999886	0.59656	0.372195	0.28738
APPL1	0.950332	0.787799	0.966096	0.999961	0.743608	0.999998	0.324794	0.999417	0.311376	0.474433	0.0872382	0.999886	0.42067	0.939861	0.929494
APPL2	0.924147	0.433872	0.99645	0.999961	0.812152	0.999998	0.368956	0.991699	0.48474	0.710723	0.119477	0.999886	0.504427	0.890735	0.568069
APRT	0.937128	0.837864	0.957688	0.999961	0.230455	0.999998	0.471329	0.991699	0.901717	0.718716	0.573456	0.999886	0.640987	0.508027	0.998124
APTX	0.947	0.477343	0.957688	0.999961	0.435898	0.999998	0.138486	0.999417	0.654746	0.689101	0.0473645	0.999886	0.699517	0.400623	0.105168
APTX	0.962956	0.871426	0.968116	0.999961	0.625613	0.999998	0.356269	0.999417	0.791564	0.762638	0.0675405	0.999886	0.719832	0.481927	0.365911
APTX	0.963935	0.940626	0.980082	0.999961	0.840508	0.999998	0.573785	0.999417	0.874967	0.948956	0.303547	0.999886	0.751589	0.918575	0.695314
APTX	0.990249	0.957111	0.992761	0.999961	0.97056	0.999998	0.814966	0.999417	0.966782	0.965364	0.857359	0.999886	0.846495	0.980808	0.944232
AQP1	0.999582	0.909797	0.995667	0.999961	0.208056	0.999998	0.848724	0.999417	0.906152	0.965364	0.592753	0.999886	0.717715	0.501042	0.632885
AQP11	0.938885	0.564777	0.957688	0.999961	0.601456	0.999998	0.33384	0.999417	0.408018	0.423102	0.280204	0.999886	0.508751	0.661743	0.335247
AQP5	0.956823	0.938656	0.981986	0.999961	0.778851	0.999998	0.438744	0.999417	0.874785	0.758439	0.354947	0.999886	0.758252	0.845749	0.185754
AQR	0.924147	0.441508	0.957688	0.999961	0.592978	0.999998	0.00113903	0.986752	0.0929764	0.40944	0.0153858	0.999886	0.275032	0.813838	0.112204
AQR	0.962956	0.518048	0.993163	0.999961	0.665277	0.999998	0.928924	0.999417	0.650354	0.661003	0.161981	0.999886	0.888769	0.929677	0.79877
ARAF	0.923609	0.454341	0.957688	0.999961	0.326199	0.999998	0.00498084	0.972218	0.111631	0.488336	0.0399818	0.999886	0.365196	0.898957	0.0347701
ARAF	0.947	0.533713	0.974621	0.999961	0.408673	0.999998	0.117802	0.975082	0.943592	0.714147	0.350695	0.999886	0.610102	0.921545	0.968734
ARAFP2	0.928495	0.492553	0.957688	0.999961	0.770161	0.999998	0.913463	0.999417	0.487538	0.413727	0.767606	0.999886	0.263705	0.645309	0.0131809
ARAP1	0.937128	0.764138	0.957688	0.999961	0.513258	0.999998	0.0392062	0.958851	0.778129	0.66829	0.238096	0.999886	0.425308	0.713221	0.930578
ARAP2	0.96493	0.985579	0.957688	0.999961	0.697259	0.999998	0.492631	0.999417	0.748263	0.979143	0.636346	0.999886	0.911326	0.575579	0.808088
ARAP3	0.938891	0.836431	0.957688	0.999961	0.863205	0.999998	0.0447652	0.999417	0.495191	0.625257	0.3098	0.999886	0.530714	0.706381	0.954206
ARCN1	0.937128	0.463946	0.960884	0.999961	0.523192	0.999998	0.00894533	0.996261	0.708743	0.379331	0.223824	0.999886	0.565668	0.216938	0.0547498
ARCN1	0.938885	0.821545	0.979389	0.999961	0.869227	0.999998	0.351535	0.999417	0.916355	0.799204	0.356589	0.999886	0.584719	0.981819	0.7927
AREL1	0.938885	0.783315	0.957688	0.999961	0.572024	0.999998	0.512498	0.999417	0.410553	0.799219	0.303317	0.999886	0.276512	0.194084	0.453231
AREL1	0.983893	0.930291	0.991671	0.999961	0.798417	0.999998	0.806947	0.999417	0.909246	0.893729	0.795286	0.999886	0.471815	0.611903	0.737915
ARF3	0.938885	0.787682	0.957688	0.999961	0.518943	0.999998	0.806331	0.999417	0.485458	0.608866	0.492973	0.999886	0.621444	0.945124	0.379531
ARF4	0.947	0.504112	0.967125	0.999961	0.777737	0.999998	0.0399061	0.996261	0.90955	0.968488	0.605356	0.999886	0.40088	0.380101	0.232279
ARF5	0.966583	0.519178	0.99971	0.999961	0.770161	0.999998	0.221989	0.999417	0.708474	0.714483	0.529807	0.999886	0.929409	0.377116	0.00380118
ARF6	0.923609	0.646236	0.957688	0.999961	0.410852	0.999998	0.667208	0.999417	0.813591	0.605025	0.852549	0.999886	0.815442	0.798092	0.56567
ARFGAP1	0.965452	0.916397	0.968116	0.999961	0.410852	0.999998	0.982139	0.999417	0.370261	0.785564	0.403918	0.999886	0.919282	0.82797	0.951748
ARFGAP2	0.94173	0.539824	0.957688	0.999961	0.827839	0.999998	0.0283475	0.958851	0.921378	0.724626	0.20143	0.999886	0.458563	0.778051	0.12791
ARFGAP2	0.947	0.831072	0.972256	0.999961	0.918185	0.999998	0.529234	0.999417	0.929827	0.865991	0.753665	0.999886	0.652984	0.909039	0.965953
ARFGAP3	0.971515	0.787572	0.957688	0.999961	0.366712	0.999998	0.769014	0.996261	0.800688	0.689101	0.759343	0.999886	0.933557	0.82285	0.210122
ARFGEF1	0.982879	0.854795	0.960884	0.999961	0.685684	0.999998	0.0352296	0.991699	0.932527	0.898124	0.793942	0.999886	0.485534	0.393508	0.545552
ARFGEF2	0.937128	0.811707	0.982084	0.999961	0.505787	0.999998	0.480802	0.999417	0.968655	0.959533	0.651566	0.999886	0.711355	0.710881	0.281126
ARFGEF3	0.928495	0.486052	0.957688	0.999961	0.207971	0.999998	0.0342546	0.958851	0.211922	0.668464	0.145523	0.999886	0.233834	0.264151	0.229383
ARFGEF3	0.978307	0.607328	0.969888	0.999961	0.650745	0.999998	0.0934988	0.999417	0.821519	0.752689	0.47017	0.999886	0.905028	0.392804	0.410327
ARFGEF3	0.997521	0.836431	0.979389	0.999961	0.714551	0.999998	0.32676	0.999417	0.915313	0.965364	0.570384	0.999886	0.954969	0.942383	0.577386
ARFIP1	0.924147	0.582308	0.966083	0.999961	0.542533	0.999998	0.604374	0.999417	0.25869	0.666193	0.042202	0.999886	0.425308	0.866884	0.156187
ARFIP1	0.981049	0.711956	0.968116	0.999961	0.67739	0.999998	0.854767	0.999417	0.684949	0.959904	0.558305	0.999886	0.808553	0.964042	0.648203
ARFIP2	0.947	0.726695	0.972256	0.999961	0.221697	0.999998	0.15161	0.96807	0.790853	0.630767	0.464476	0.999886	0.796398	0.317447	0.62885
ARFRP1	0.950334	0.68243	0.957688	0.999961	0.300505	0.999998	0.000457186	0.958851	0.182556	0.337536	0.085717	0.999886	0.647198	0.352836	0.150176
ARFRP1	0.963935	0.690762	0.995015	0.999961	0.840462	0.999998	0.0236597	0.96807	0.233932	0.745903	0.201859	0.999886	0.665224	0.610183	0.293904
ARFRP1	0.964703	0.736143	0.99645	0.999961	0.944333	0.999998	0.151795	0.996261	0.239195	0.746363	0.214662	0.999886	0.667702	0.905971	0.320931
ARFRP1	0.970943	0.754896	0.99971	0.999961	0.993983	0.999998	0.498857	0.999417	0.977859	0.849812	0.370587	0.999886	0.929553	0.938008	0.968672
ARG2	0.980514	0.852526	0.957688	0.999961	0.979843	0.999998	0.516471	0.958851	0.242413	0.615073	0.418991	0.999886	0.596288	0.336367	0.940544
ARGLU1	0.938885	0.430117	0.986479	0.999961	0.904643	0.999998	0.14043	0.999417	0.435503	0.456806	0.0570066	0.999886	0.274792	0.49836	0.451349
ARHGAP1	0.952672	0.722707	0.960884	0.999961	0.239859	0.999998	0.105227	0.999417	0.777208	0.710723	0.0611867	0.999886	0.501293	0.805448	0.507348
ARHGAP10	0.938885	0.534742	0.957688	0.999961	0.126259	0.999998	0.458844	0.958851	0.948894	0.830461	0.42991	0.999886	0.386641	0.317371	0.0279397
ARHGAP11A	0.141053	0.429272	0.957688	0.999961	0.305242	0.999998	0.029246	0.958851	0.264339	0.620425	0.161664	0.999886	0.0213529	0.268904	0.0410211
ARHGAP11A	0.924147	0.540786	0.971122	0.999961	0.474265	0.999998	0.483704	0.996261	0.358899	0.710232	0.474945	0.999886	0.83606	0.724852	0.0886292
ARHGAP11A	0.980514	0.943448	0.980082	0.999961	0.724004	0.999998	0.962247	0.999417	0.732411	0.837766	0.625888	0.999886	0.937542	0.777067	0.233201
ARHGAP12	0.938885	0.665102	0.958518	0.999961	0.941468	0.999998	0.120935	0.999417	0.264339	0.725218	0.00431068	0.999886	0.755598	0.533818	0.0132151
ARHGAP17	0.947	0.665764	0.957688	0.999961	0.253988	0.999998	0.374235	0.996261	0.357959	0.4199	0.156137	0.999886	0.235108	0.587203	0.536649
ARHGAP18	0.947	0.727528	0.968828	0.999961	0.422606	0.999998	0.692795	0.999417	0.914549	0.912755	0.527012	0.999886	0.988813	0.705308	0.848226
ARHGAP19	0.9656	0.52023	0.957688	0.999961	0.543098	0.999998	0.00591414	0.96807	0.645615	0.827024	0.143257	0.999886	0.817037	0.275374	0.0671346
ARHGAP19-SLIT1	0.924147	0.518048	0.99971	0.999961	0.525821	0.999998	0.743037	0.991699	0.863588	0.745633	0.363126	0.999886	0.366616	0.830896	0.232026
ARHGAP21	0.956823	0.862427	0.966083	0.999961	0.728052	0.999998	0.399021	0.999417	0.880416	0.572086	0.930779	0.999886	0.694566	0.619017	0.878268
ARHGAP22	0.976934	0.485467	0.968116	0.999961	0.421513	0.999998	0.0497407	0.999417	0.906152	0.997444	0.413158	0.999886	0.873917	0.841117	0.0514729
ARHGAP27	0.937128	0.461313	0.957688	0.999961	0.480041	0.999998	0.0038265	0.999417	0.161206	0.904294	0.0601794	0.999886	0.504427	0.642845	0.00324407
ARHGAP27	0.937128	0.728044	0.995015	0.999961	0.725615	0.999998	0.514519	0.999417	0.880416	0.961666	0.687386	0.999886	0.680821	0.893305	0.336729
ARHGAP27P2	0.924147	0.433872	0.968116	0.999961	0.863475	0.999998	0.958579	0.999417	0.82688	0.956219	0.0237806	0.999886	0.18984	0.83644	0.0882177
ARHGAP30	0.996025	0.757038	0.990183	0.999961	0.881624	0.999998	0.122048	0.999417	0.83248	0.772788	0.313599	0.999886	0.783998	0.96584	0.853464
ARHGAP31	0.937128	0.561418	0.974621	0.999961	0.286055	0.999998	0.105888	0.984748	0.968861	0.718565	0.564909	0.999886	0.509172	0.614523	0.455811
ARHGAP32	0.996445	0.919111	0.979389	0.999961	0.965774	0.999998	0.207571	0.999417	0.0959749	0.634729	0.0426517	0.999886	0.774121	0.943662	0.477685
ARHGAP33	0.938885	0.652118	0.957688	0.999961	0.176745	0.999998	0.0512115	0.972218	0.898321	0.808681	0.342705	0.999886	0.501491	0.400623	0.121113
ARHGAP33	0.950332	0.913319	0.960884	0.999961	0.340164	0.999998	0.587162	0.999417	0.935422	0.877872	0.926901	0.999886	0.589189	0.883677	0.189842
ARHGAP35	0.938885	0.458929	0.957688	0.999961	0.523192	0.999998	0.986764	0.999417	0.855251	0.93455	0.915693	0.999886	0.138752	0.841203	0.748888
ARHGAP39	0.923609	0.541675	0.972256	0.999961	0.755299	0.999998	0.890028	0.999417	0.895112	0.947496	0.890687	0.999886	0.971159	0.943386	0.773508
ARHGAP4	0.938885	0.47146	0.957688	0.999961	0.313658	0.999998	0.00538949	0.958851	0.456497	0.56453	0.113477	0.999886	0.415232	0.219164	5.20768e-05
ARHGAP4	0.952672	0.542138	0.960884	0.999961	0.344162	0.999998	0.0718363	0.958851	0.477679	0.687976	0.169434	0.999886	0.599017	0.268339	0.115523
ARHGAP4	0.959477	0.664081	0.974621	0.999961	0.747957	0.999998	0.0932336	0.96807	0.546954	0.703168	0.648788	0.999886	0.843302	0.419983	0.22486
ARHGAP4	0.980514	0.788366	0.994174	0.999961	0.887712	0.999998	0.885043	0.999417	0.811173	0.950278	0.694064	0.999886	0.953938	0.855325	0.60662
ARHGAP40	0.947	0.46528	0.980082	0.999961	0.481309	0.999998	0.945083	0.999417	0.735196	0.92646	0.331064	0.999886	0.653336	0.819351	0.534431
ARHGAP42	0.962956	0.437668	0.982084	0.999961	0.287853	0.999998	0.726958	0.999417	0.83248	0.913383	0.468539	0.999886	0.824605	0.899941	0.8474
ARHGAP44	0.924147	0.888355	0.974621	0.999961	0.217943	0.999998	0.349439	0.999417	0.979747	0.989683	0.176394	0.999886	0.901367	0.927664	6.57579e-05
ARHGAP45	0.99748	0.950329	0.979013	0.999961	0.834157	0.999998	0.128133	0.999417	0.930888	0.646982	0.872787	0.999886	0.841858	0.269782	0.59527
ARHGAP5	0.923609	0.45045	0.960884	0.999961	0.673377	0.999998	0.00444348	0.958851	0.719979	0.629438	0.197404	0.999886	0.388784	0.176297	0.597621
ARHGAP5	0.937128	0.763497	0.99645	0.999961	0.834669	0.999998	0.717684	0.999417	0.862622	0.932413	0.575546	0.999886	0.559605	0.971096	0.779126
ARHGAP5	0.938885	0.997314	0.99971	0.999961	0.915393	0.999998	0.966498	0.999417	0.977664	0.960828	0.849265	0.999886	0.827303	0.997643	0.909506
ARHGAP5-AS1	0.924147	0.469029	0.957688	0.999961	0.406101	0.999998	0.412049	0.999417	0.64886	0.689101	0.289313	0.999886	0.875896	0.947562	0.126649
ARHGAP5-AS1	0.938885	0.849828	0.972127	0.999961	0.814302	0.999998	0.702769	0.999417	0.721716	0.966453	0.79591	0.999886	0.998708	0.998877	0.263735
ARHGAP8	0.961541	0.996898	0.979163	0.999961	0.850285	0.999998	0.662914	0.999417	0.888882	0.835722	0.285484	0.999886	0.70695	0.792392	0.164467
ARHGAP9	0.976486	0.845879	0.960884	0.999961	0.988179	0.999998	0.845186	0.999417	0.738028	0.942205	0.760616	0.999886	0.551928	0.965773	0.654301
ARHGDIA	0.938885	0.48705	0.960884	0.999961	0.148878	0.999998	0.24526	0.972218	0.982141	0.687976	0.805986	0.999886	0.40416	0.591553	0.42505
ARHGDIB	0.938885	0.849992	0.98539	0.999961	0.132263	0.999998	0.3262	0.958851	0.628997	0.957139	0.345326	0.999886	0.887138	0.11764	0.000682002
ARHGDIG	0.937128	0.431768	0.957688	0.999961	0.989876	0.999998	0.385717	0.999417	0.495191	0.568634	0.334015	0.999886	0.358488	0.996309	0.50569
ARHGEF1	0.937128	0.49091	0.957688	0.999961	0.602774	0.999998	0.0314919	0.979838	0.554425	0.607205	0.0153589	0.999886	0.230704	0.485635	0.0435346
ARHGEF1	0.938885	0.52023	0.974621	0.999961	0.734323	0.999998	0.156999	0.996869	0.648332	0.825699	0.182375	0.999886	0.653631	0.746194	0.420241
ARHGEF1	0.979528	0.662329	0.995015	0.999961	0.940802	0.999998	0.966239	0.999417	0.97849	0.911509	0.635911	0.999886	0.920632	0.848758	0.853464
ARHGEF10	0.923609	0.433872	0.957688	0.999961	0.389365	0.999998	0.0540151	0.999417	0.0359136	0.269585	0.00360805	0.999886	0.227483	0.306074	0.474294
ARHGEF10	0.947	0.562365	0.957688	0.999961	0.395156	0.999998	0.938868	0.999417	0.978792	0.786642	0.545743	0.999886	0.948967	0.98382	0.701892
ARHGEF10L	0.923609	0.446941	0.957688	0.999961	0.140544	0.999998	0.0406128	0.991699	0.467643	0.527508	0.13309	0.999886	0.198503	0.589561	0.0146329
ARHGEF10L	0.923609	0.753611	0.957688	0.999961	0.322376	0.999998	0.514814	0.999417	0.824881	0.959533	0.934506	0.999886	0.435399	0.745844	0.222298
ARHGEF15	0.962031	0.680384	0.972256	0.999961	0.354101	0.999998	0.868028	0.997795	0.743538	0.837766	0.79591	0.999886	0.823132	0.429329	0.262391
ARHGEF16	0.962956	0.430117	0.957688	0.999961	0.0999062	0.999998	0.0125084	0.999417	0.503707	0.701	0.0750386	0.999886	0.429119	0.483416	0.000652048
ARHGEF17	0.994751	0.971786	0.968116	0.999961	0.686024	0.999998	0.0911495	0.996261	0.917974	0.74856	0.598294	0.999886	0.737092	0.48591	0.449368
ARHGEF18	0.924147	0.518048	0.957688	0.999961	0.220683	0.999998	0.00414679	0.999417	0.00599837	0.437115	0.00128012	0.999886	0.286307	0.842124	0.147677
ARHGEF19	0.924147	0.915976	0.979294	0.999961	0.135648	0.999998	0.00645286	0.996393	0.936806	0.921169	0.393124	0.999886	0.984916	0.318279	0.784023
ARHGEF2	0.930233	0.609855	0.968116	0.999961	0.923922	0.999998	0.0135934	0.972218	0.332951	0.666193	0.104195	0.999886	0.452408	0.584887	0.430244
ARHGEF25	0.982626	0.446941	0.957688	0.999961	0.712159	0.999998	0.0205629	0.996261	0.687923	0.580788	0.153677	0.999886	0.279387	0.45792	0.402915
ARHGEF25	0.988728	0.997158	0.979389	0.999961	0.810317	0.999998	0.681586	0.999417	0.811617	0.662177	0.329049	0.999886	0.96362	0.924818	0.573259
ARHGEF26	0.924147	0.514136	0.957688	0.999961	0.354359	0.999998	0.130343	0.996261	0.686446	0.673778	0.227224	0.999886	0.694566	0.368369	0.461987
ARHGEF26	0.977269	0.731593	0.973086	0.999961	0.823877	0.999998	0.697435	0.999417	0.98144	0.818588	0.976352	0.999886	0.81459	0.513943	0.588326
ARHGEF28	0.944984	0.472034	0.960884	0.999961	0.310844	0.999998	0.170347	0.958851	0.657223	0.380451	0.216346	0.999886	0.477783	0.186249	0.407303
ARHGEF28	0.954222	0.724711	0.972127	0.999961	0.928192	0.999998	0.401923	0.998206	0.689744	0.839946	0.43568	0.999886	0.505908	0.398316	0.719749
ARHGEF3	0.950332	0.481666	0.972256	0.999961	0.401754	0.999998	0.294116	0.999417	0.457766	0.73633	0.575779	0.999886	0.983765	0.567258	0.93844
ARHGEF34P	0.952672	0.519178	0.973388	0.999961	0.56048	0.999998	0.042839	0.979838	0.735915	0.914836	0.67386	0.999886	0.732469	0.458027	0.930753
ARHGEF39	0.924147	0.503497	0.974621	0.999961	0.114065	0.999998	0.283421	0.999417	0.61985	0.70896	0.894458	0.999886	0.275747	0.941591	0.689345
ARHGEF39	0.938891	0.627174	0.991052	0.999961	0.566911	0.999998	0.454812	0.999417	0.968861	0.840057	0.957597	0.999886	0.480792	0.973604	0.854817
ARHGEF40	0.937128	0.437298	0.957688	0.999961	0.657842	0.999998	0.00402932	0.958851	0.344675	0.394019	0.0839117	0.999886	0.563408	0.669813	0.0087751
ARHGEF5	0.952672	0.659527	0.957688	0.999961	0.450156	0.999998	0.956459	0.999417	0.78663	0.865991	0.991467	0.999886	0.783366	0.773276	0.840058
ARHGEF7	0.937128	0.805392	0.992326	0.999961	0.218741	0.999998	0.572033	0.999417	0.785518	0.825854	0.77354	0.999886	0.733456	0.766752	0.303136
ARHGEF7	0.992049	0.934277	0.995667	0.999961	0.948623	0.999998	0.889473	0.999417	0.855223	0.836853	0.870184	0.999886	0.956901	0.989745	0.448818
ARHGEF9	0.928495	0.477343	0.957688	0.999961	0.388209	0.999998	0.177814	0.996261	0.60674	0.718328	0.0273067	0.999886	0.390585	0.932425	0.0803105
ARHGEF9	0.993478	0.542138	0.957688	0.999961	0.91468	0.999998	0.761868	0.999417	0.955404	0.994766	0.931647	0.999886	0.994275	0.967058	0.167657
ARID1A	0.924147	0.490506	0.960884	0.999961	0.703096	0.999998	0.41147	0.999417	0.426828	0.580627	0.146421	0.999886	0.390585	0.928596	0.59625
ARID1B	0.924147	0.477343	0.957688	0.999961	0.389365	0.999998	0.194345	0.999417	0.905124	0.595503	0.261793	0.999886	0.551835	0.248631	0.0847052
ARID1B	0.924147	0.514663	0.968828	0.999961	0.422015	0.999998	0.585885	0.999417	0.931782	0.74684	0.335386	0.999886	0.681079	0.70861	0.363096
ARID1B	0.938885	0.86842	0.979294	0.999961	0.451015	0.999998	0.713641	0.999417	0.940759	0.792021	0.389821	0.999886	0.731689	0.873075	0.505183
ARID1B	0.95838	0.905165	0.995015	0.999961	0.646534	0.999998	0.966504	0.999417	0.95855	0.988879	0.483718	0.999886	0.755253	0.971834	0.640229
ARID2	0.938885	0.55189	0.960884	0.999961	0.962944	0.999998	0.0520711	0.975757	0.133042	0.404788	0.0597784	0.999886	0.469318	0.967544	0.582859
ARID3A	0.938885	0.86356	0.959963	0.999961	0.58911	0.999998	0.0329615	0.999417	0.0752078	0.576875	0.0637588	0.999886	0.741235	0.732582	0.103118
ARID4A	0.924147	0.454341	0.960884	0.999961	0.91403	0.999998	0.718664	0.999417	0.561996	0.796531	0.511798	0.999886	0.639702	0.988729	0.980584
ARID4B	0.923609	0.450053	0.960884	0.999961	0.825929	0.999998	0.520889	0.999417	0.96778	0.927753	0.43769	0.999886	0.679997	0.984317	0.581338
ARID5A	0.996025	0.957946	0.975963	0.999961	0.48155	0.999998	0.831959	0.971979	0.961966	0.997444	0.781743	0.999886	0.859996	0.619962	0.116172
ARID5B	0.947	0.974522	0.957688	0.999961	0.0636033	0.999998	0.00474635	0.958851	0.498447	0.695317	0.00094172	0.999886	0.558513	0.71481	1.15028e-06
ARIH1	0.938885	0.519366	0.972256	0.999961	0.580958	0.999998	0.0654114	0.999417	0.92687	0.869411	0.229017	0.999886	0.731689	0.504457	0.257791
ARIH1	0.938885	0.702061	0.994174	0.999961	0.87208	0.999998	0.0669851	0.999417	0.990099	0.885327	0.29825	0.999886	0.830057	0.768008	0.317619
ARIH2	0.938885	0.699339	0.972127	0.999961	0.755353	0.999998	0.258727	0.979838	0.0675323	0.267033	0.0086211	0.999886	0.608633	0.852469	0.863712
ARIH2	0.98632	0.730222	0.979389	0.999961	0.821838	0.999998	0.703648	0.999417	0.257509	0.752689	0.814663	0.999886	0.729741	0.89571	0.944725
ARL1	0.961452	0.821379	0.957688	0.999961	0.353475	0.999998	0.256079	0.999417	0.995695	0.965478	0.558586	0.999886	0.883903	0.382532	0.0273658
ARL13B	0.962956	0.489146	0.957688	0.999961	0.565542	0.999998	0.38265	0.999417	0.909751	0.982918	0.675962	0.999886	0.964937	0.942349	0.440015
ARL14	0.65169	0.809483	0.957688	0.999961	0.000302397	0.999998	0.00839951	0.999417	0.000137194	0.897617	1.20015e-05	0.999886	0.978724	0.41862	0.000576161
ARL14EP	0.967797	0.639874	0.976081	0.999961	0.995774	0.999998	0.0632492	0.999417	0.748263	0.605025	0.0428843	0.999886	0.814369	0.65323	0.681047
ARL16	0.947	0.643482	0.968828	0.999961	0.457109	0.999998	0.00433232	0.958851	0.846313	0.765946	0.197507	0.999886	0.720067	0.252442	0.168582
ARL17A	0.924147	0.856194	0.968828	0.999961	0.783655	0.999998	0.0141287	0.96807	0.683565	0.43417	0.304017	0.999886	0.507445	0.229182	0.177148
ARL17A	0.938885	0.930555	0.972256	0.999961	0.929237	0.999998	0.162125	0.972218	0.900432	0.668464	0.640732	0.999886	0.712389	0.895629	0.768019
ARL2	0.938885	0.541675	0.957688	0.999961	0.272593	0.999998	0.0887115	0.958851	0.685986	0.551279	0.14282	0.999886	0.421195	0.395362	0.407508
ARL2BP	0.924147	0.433872	0.957688	0.999961	0.827681	0.999998	0.255212	0.999417	0.45872	0.730633	0.156993	0.999886	0.360577	0.770623	0.308397
ARL3	0.937128	0.808996	0.957688	0.999961	0.275185	0.999998	0.00516741	0.96807	0.916702	0.97748	0.217283	0.999886	0.63866	0.25625	0.868365
ARL4A	0.978022	0.702502	0.957688	0.999961	0.51432	0.999998	0.137656	0.972218	0.766822	0.886766	0.852167	0.999886	0.733352	0.289281	0.823767
ARL4AP2	0.937128	0.486888	0.979389	0.999961	0.212714	0.999998	0.643346	0.999417	0.989668	0.662571	0.995779	0.999886	0.605502	0.763515	0.63299
ARL4C	0.165902	0.458929	0.971941	0.999961	0.192972	0.999998	0.228582	0.991699	0.999162	0.739371	0.382936	0.999886	0.37571	0.672515	1.02904e-07
ARL4D	0.928495	0.549046	0.957688	0.999961	0.114065	0.999998	0.523165	0.996261	0.954948	0.880596	0.721571	0.999886	0.885966	0.804626	0.0649472
ARL5A	0.937128	0.999927	0.960884	0.999961	0.273858	0.999998	0.511951	0.999417	0.688484	0.98082	0.40899	0.999886	0.989652	0.765804	0.335844
ARL5B	0.937128	0.470588	0.957688	0.999961	0.389462	0.999998	0.885308	0.999417	0.877277	0.90651	0.8624	0.999886	0.614422	0.92795	0.936194
ARL5C	0.938885	0.927742	0.972256	0.999961	0.893608	0.999998	0.331357	0.999417	0.741477	0.785564	0.947566	0.999886	0.300601	0.743886	0.893305
ARL6	0.996509	0.704088	0.984062	0.999961	0.394977	0.999998	0.0477485	0.991699	0.813894	0.925489	0.360564	0.999886	0.719107	0.801439	0.877892
ARL6IP1	0.923609	0.436998	0.958198	0.999961	0.287853	0.999998	0.936877	0.996261	0.932527	0.65022	0.742654	0.999886	0.824605	0.992713	0.840987
ARL6IP4	0.950334	0.463831	0.960884	0.999961	0.17656	0.999998	0.0745198	0.958851	0.920228	0.947779	0.432509	0.999886	0.750941	0.383662	0.662066
ARL6IP4	0.962956	0.908038	0.966083	0.999961	0.94794	0.999998	0.666809	0.999417	0.923338	0.99383	0.660278	0.999886	0.988745	0.968038	0.685733
ARL6IP5	0.93912	0.773308	0.957688	0.999961	0.371974	0.999998	0.492418	0.999417	0.00739891	0.40944	0.013184	0.999886	0.653006	0.813838	0.429718
ARL6IP6	0.937128	0.801038	0.968116	0.999961	0.639401	0.999998	0.991767	0.999417	0.56261	0.534267	0.351113	0.999886	0.871289	0.969513	0.444568
ARL8A	0.952672	0.756472	0.968116	0.999961	0.627037	0.999998	0.102545	0.999417	0.750839	0.690347	0.890687	0.999886	0.902876	0.372702	0.0947094
ARL8B	0.952672	0.772109	0.957688	0.999961	0.600979	0.999998	0.170357	0.979838	0.776029	0.500791	0.138343	0.999886	0.794281	0.332233	0.414338
ARL8B	0.960644	0.972977	0.974621	0.999961	0.977026	0.999998	0.543859	0.999417	0.940731	0.959636	0.954743	0.999886	0.833863	0.823842	0.959143
ARMC1	0.924147	0.663343	0.957688	0.999961	0.489828	0.999998	0.40891	0.999417	0.95752	0.988382	0.295672	0.999886	0.782853	0.351304	0.952929
ARMC10	0.924147	0.544834	0.957688	0.999961	0.0466079	0.999998	0.985052	0.999417	0.870889	0.769058	0.493909	0.999886	0.195776	0.991547	0.0859187
ARMC10P1	0.95773	0.811191	0.995015	0.999961	0.148805	0.999998	0.561204	0.999417	0.397678	0.838756	0.395526	0.999886	0.613104	0.650173	0.519895
ARMC10P1	0.981049	0.869624	0.998474	0.999961	0.244123	0.999998	0.636147	0.999417	0.981489	0.923592	0.772075	0.999886	0.886362	0.967544	0.616231
ARMC4	0.944475	0.533766	0.957688	0.999961	0.0205736	0.999998	0.521204	0.96807	0.686298	0.89087	0.829738	0.999886	0.797321	0.265705	0.033089
ARMC5	0.938891	0.481603	0.957688	0.999961	0.327495	0.999998	0.00168614	0.999417	0.0990839	0.580788	0.0106772	0.999886	0.329444	0.631478	0.468869
ARMC5	0.962956	0.594371	0.98539	0.999961	0.692048	0.999998	0.353243	0.999417	0.978792	0.8649	0.638275	0.999886	0.548424	0.883573	0.593128
ARMC6	0.928495	0.483016	0.958198	0.999961	0.380721	0.999998	0.344487	0.971979	0.976264	0.718504	0.652032	0.999886	0.544718	0.807144	0.636519
ARMC7	0.924147	0.670009	0.981724	0.999961	0.101833	0.999998	0.140737	0.999417	0.997219	0.649398	0.44894	0.999886	0.734424	0.407109	0.535207
ARMC8	0.923609	0.542553	0.957688	0.999961	0.0755656	0.999998	0.0911952	0.991699	0.44733	0.379331	0.140764	0.999886	0.497441	0.477176	0.773047
ARMC8	0.989293	0.547288	0.957688	0.999961	0.641398	0.999998	0.532604	0.999417	0.54917	0.426671	0.160647	0.999886	0.751895	0.9466	0.789061
ARMC9	0.928495	0.457382	0.979013	0.999961	0.412132	0.999998	0.0124166	0.972218	0.723316	0.758439	0.670092	0.999886	0.808801	0.319931	0.0584406
ARMC9	0.993334	0.958804	0.994174	0.999961	0.957125	0.999998	0.777183	0.999417	0.774889	0.889817	0.737619	0.999886	0.965708	0.943386	0.523708
ARMCX1	0.976868	0.430117	0.972256	0.999961	0.974905	0.999998	0.0111267	0.996261	0.352779	0.83766	0.238902	0.999886	0.52919	0.336367	0.404534
ARMCX3	0.962956	0.436998	0.979611	0.999961	0.191281	0.999998	0.774273	0.999417	0.699661	0.912329	0.335938	0.999886	0.913562	0.873082	0.825653
ARMCX5	0.983979	0.668038	0.960884	0.999961	0.553647	0.999998	0.109025	0.999417	0.954443	0.839809	0.455144	0.999886	0.437985	0.397109	0.586307
ARMCX6	0.937128	0.585646	0.983263	0.999961	0.214716	0.999998	0.090624	0.975757	0.883042	0.732583	0.258982	0.999886	0.979518	0.274375	0.150957
ARMCX6	0.937128	0.791479	0.995667	0.999961	0.319075	0.999998	0.126548	0.996371	0.984299	0.747463	0.444763	0.999886	0.987823	0.402023	0.496463
ARMH3	0.937128	0.636713	0.960884	0.999961	0.110113	0.999998	0.0248878	0.999417	0.800703	0.743722	0.34695	0.999886	0.532905	0.64354	0.187827
ARMH3	0.961452	0.982165	0.995015	0.999961	0.77001	0.999998	0.677671	0.999417	0.851107	0.923592	0.900429	0.999886	0.965862	0.908329	0.187828
ARMT1	0.928491	0.816823	0.971122	0.999961	0.357009	0.999998	0.382185	0.999417	0.790071	0.785564	0.735399	0.999886	0.689174	0.335804	0.621296
ARMT1	0.997521	0.987971	0.995015	0.999961	0.594999	0.999998	0.980815	0.999417	0.986786	0.977186	0.770361	0.999886	0.975111	0.719745	0.900591
ARNT	0.923609	0.43246	0.972256	0.999961	0.81346	0.999998	0.3958	0.999417	0.825573	0.834167	0.40899	0.999886	0.555614	0.991547	0.963229
ARNTL	0.924147	0.499042	0.98539	0.999961	0.677965	0.999998	0.0760035	0.999417	0.32905	0.865708	0.07766	0.999886	0.798851	0.613082	0.139674
ARNTL2	0.937128	0.726002	0.993163	0.999961	0.959888	0.999998	0.00451121	0.999417	0.439387	0.462702	0.124982	0.999886	0.572008	0.648135	0.860241
ARPC1A	0.962956	0.699173	0.957688	0.999961	0.337996	0.999998	0.11405	0.984748	0.692129	0.598936	0.0868114	0.999886	0.615715	0.372702	0.778111
ARPC1B	0.937128	0.466393	0.957688	0.999961	0.171618	0.999998	0.0942179	0.96807	0.745761	0.578429	0.482954	0.999886	0.422922	0.648135	0.817301
ARPC2	0.974512	0.975038	0.957688	0.999961	0.724791	0.999998	0.65338	0.999417	0.664624	0.810103	0.54742	0.999886	0.732538	0.986279	0.985768
ARPC3	0.924147	0.543118	0.972256	0.999961	0.607542	0.999998	0.951929	0.997795	0.164833	0.643586	0.14923	0.999886	0.919107	0.650173	0.948752
ARPC4	0.974512	0.84126	0.960884	0.999961	0.358279	0.999998	0.019699	0.958851	0.692129	0.787792	0.381329	0.999886	0.721824	0.369561	0.757619
ARPC5	0.923609	0.446609	0.957688	0.999961	0.569344	0.999998	0.0858026	0.999417	0.455357	0.398643	0.0836686	0.999886	0.473774	0.698292	0.0989371
ARPC5	0.938327	0.518756	0.968828	0.999961	0.646432	0.999998	0.178957	0.999417	0.55278	0.645407	0.093554	0.999886	0.626018	0.75274	0.867537
ARPC5	0.978022	0.776087	0.986572	0.999961	0.742398	0.999998	0.464507	0.999417	0.634373	0.857046	0.178457	0.999886	0.9254	0.94285	0.881055
ARPC5L	0.923609	0.590135	0.982249	0.999961	0.0992102	0.999998	0.00943665	0.996261	0.265446	0.668464	0.366977	0.999886	0.0866274	0.879854	0.611651
ARPIN	0.938891	0.839667	0.960884	0.999961	0.208678	0.999998	0.0141301	0.972218	0.357959	0.976717	0.400681	0.999886	0.432923	0.119165	0.0244066
ARPP19	0.923609	0.458929	0.957688	0.999961	0.202758	0.999998	0.204584	0.999417	0.666428	0.657591	0.330196	0.999886	0.112027	0.859271	0.322365
ARPP19	0.924147	0.562322	0.957688	0.999961	0.588912	0.999998	0.438153	0.999417	0.90033	0.671358	0.489121	0.999886	0.386752	0.896786	0.674932
ARRB2	0.924147	0.509912	0.964186	0.999961	0.840891	0.999998	0.495488	0.999417	0.392601	0.476716	0.323112	0.999886	0.450625	0.744024	0.165777
ARRDC1	0.974577	0.731572	0.977111	0.999961	0.308021	0.999998	0.921035	0.991699	0.81405	0.64542	0.38218	0.999886	0.532695	0.686577	0.990043
ARRDC1-AS1	0.999582	0.594643	0.957688	0.999961	0.76223	0.999998	0.00383088	0.958851	0.787701	0.931592	0.207659	0.999886	0.285116	0.770891	0.142477
ARRDC2	0.929274	0.483917	0.995015	0.999961	0.092972	0.999998	0.116732	0.971979	0.764753	0.596546	0.82299	0.999886	0.915741	0.394413	0.893314
ARRDC3	0.924147	0.486116	0.957688	0.999961	0.0075619	0.999998	0.163367	0.958851	0.53334	0.960233	0.927297	0.999886	0.555815	0.352836	0.00252541
ARRDC3-AS1	0.962956	0.688057	0.957688	0.999961	0.987486	0.999998	0.655907	0.999417	0.962451	0.962054	0.640059	0.999886	0.89244	0.885475	0.881604
ARSA	0.924147	0.551521	0.994174	0.999961	0.310516	0.999998	0.886018	0.999417	0.759163	0.7033	0.735674	0.999886	0.777417	0.981123	0.0517049
ARSB	0.937128	0.83437	0.974621	0.999961	0.88584	0.999998	0.138553	0.999417	0.763577	0.75971	0.908013	0.999886	0.949596	0.484845	0.303385
ARSD	0.923609	0.430117	0.957688	0.999961	0.72211	0.999998	0.0132417	0.991699	0.693433	0.495007	0.687386	0.999886	0.312811	0.522266	0.0144105
ARSD	0.983893	0.758402	0.957688	0.999961	0.838541	0.999998	0.758443	0.999417	0.985198	0.837498	0.775309	0.999886	0.983801	0.764614	0.80251
ARSG	0.924147	0.780331	0.979389	0.999961	0.444831	0.999998	0.794362	0.999417	0.250551	0.64542	0.253404	0.999886	0.861627	0.735716	0.838391
ARSI	0.947	0.585605	0.957688	0.999961	0.0366772	0.999998	0.805671	0.999417	0.49719	0.798583	0.121797	0.999886	0.849369	0.346292	0.752794
ARSK	0.938885	0.741528	0.979699	0.999961	0.364069	0.999998	0.437043	0.999417	0.414381	0.885009	0.448965	0.999886	0.503271	0.67588	0.968581
ARTN	0.982995	0.971215	0.978645	0.999961	0.649393	0.999998	0.0575607	0.96807	0.93972	0.957344	0.966696	0.999886	0.874815	0.304654	0.62669
ARV1	0.952672	0.683224	0.995667	0.999961	0.773766	0.999998	0.5192	0.999417	0.367003	0.853112	0.137176	0.999886	0.81036	0.852902	0.848104
ARVCF	0.924147	0.430117	0.968828	0.999961	0.600979	0.999998	0.0208717	0.991699	0.0905164	0.579958	0.0114078	0.999886	0.459991	0.958885	0.972538
ARX	0.957838	0.705383	0.977111	0.999961	0.744996	0.999998	0.702035	0.999417	0.939035	0.991155	0.827438	0.999886	0.946345	0.979487	0.595758
ASAH1	0.923609	0.433872	0.958198	0.999961	0.463904	0.999998	0.310378	0.999417	0.305294	0.688445	0.0738932	0.999886	0.285804	0.897294	0.18872
ASAH2B	0.957307	0.834965	0.957688	0.999961	0.411223	0.999998	0.0519339	0.997795	0.740609	0.8635	0.471821	0.999886	0.820262	0.765134	0.705597
ASAP1	0.933396	0.455882	0.988658	0.999961	0.526619	0.999998	0.688115	0.999417	0.577636	0.622287	0.131971	0.999886	0.523046	0.854631	0.352834
ASAP1-IT1	0.924147	0.709951	0.957688	0.999961	0.998255	0.999998	0.0251996	0.977884	0.422279	0.217093	0.0252072	0.999886	0.938392	0.770623	0.000341426
ASAP2	0.924147	0.568942	0.979013	0.999961	0.750344	0.999998	0.517577	0.991699	0.944329	0.815514	0.638762	0.999886	0.662581	0.747094	0.670922
ASAP3	0.947	0.469029	0.972256	0.999961	0.26529	0.999998	0.03626	0.998206	0.674857	0.852	0.103518	0.999886	0.816578	0.158754	0.471973
ASAP3	0.997521	0.602191	0.974621	0.999961	0.388403	0.999998	0.196515	0.999417	0.95868	0.89087	0.753432	0.999886	0.822419	0.635922	0.88372
ASB1	0.938885	0.787799	0.974621	0.999961	0.456044	0.999998	0.00607994	0.958851	0.246222	0.35518	0.00477903	0.999886	0.682653	0.306146	0.167466
ASB1	0.986781	0.917358	0.99971	0.999961	0.592298	0.999998	0.119583	0.999417	0.93972	0.772785	0.374559	0.999886	0.954969	0.368324	0.385706
ASB10	0.937128	0.574376	0.957688	0.999961	0.824404	0.999998	0.459658	0.999417	0.796171	0.909853	0.217383	0.999886	0.787072	0.371905	0.384035
ASB13	0.962956	0.626293	0.957688	0.999961	0.103731	0.999998	0.262599	0.999417	0.795177	0.934301	0.372068	0.999886	0.542193	0.672542	9.99126e-06
ASB13	0.985738	0.969701	0.974621	0.999961	0.934385	0.999998	0.879762	0.999417	0.917974	0.947593	0.555382	0.999886	0.783822	0.815028	0.342475
ASB16	0.952672	0.862846	0.992516	0.999961	0.590266	0.999998	0.732379	0.997795	0.983093	0.824403	0.484458	0.999886	0.845438	0.852902	0.653142
ASB16-AS1	0.980514	0.527692	0.99971	0.999961	0.780542	0.999998	0.297265	0.999417	0.916355	0.662571	0.593503	0.999886	0.585405	0.569327	0.480647
ASB18	0.996509	0.529761	0.968116	0.999961	0.333074	0.999998	0.751853	0.999417	0.692446	0.977	0.777109	0.999886	0.740258	0.532262	0.972335
ASB2	0.997521	0.433872	0.957688	0.999961	0.446989	0.999998	0.000829097	0.958851	0.730098	0.824403	0.818295	0.999886	0.449505	0.19949	1.21426e-07
ASB3	0.958131	0.458921	0.957688	0.999961	0.800548	0.999998	0.0242897	0.958851	0.456085	0.463244	0.114314	0.999886	0.27891	0.540713	0.652666
ASB3	0.961452	0.790279	0.980082	0.999961	0.954006	0.999998	0.274295	0.999417	0.926389	0.656815	0.212539	0.999886	0.822841	0.918575	0.838652
ASB6	0.986781	0.967525	0.959726	0.999961	0.759394	0.999998	0.789157	0.999417	0.903467	0.778763	0.900035	0.999886	0.665707	0.837846	0.737915
ASB7	0.947	0.602005	0.990697	0.999961	0.856228	0.999998	0.382768	0.996261	0.882229	0.80024	0.474816	0.999886	0.670866	0.814983	0.122489
ASB7	0.952672	0.833388	0.992137	0.999961	0.942833	0.999998	0.665571	0.999417	0.962474	0.897504	0.747911	0.999886	0.783366	0.912998	0.190507
ASB8	0.952153	0.850542	0.958198	0.999961	0.194044	0.999998	0.842574	0.999417	0.609223	0.90936	0.0457657	0.999886	0.979241	0.449498	0.818483
ASCC1	0.938327	0.5743	0.997749	0.999961	0.640812	0.999998	0.0359609	0.999417	0.356486	0.508194	0.0480019	0.999886	0.919747	0.665992	0.802789
ASCC2	0.962956	0.528779	0.960836	0.999961	0.329663	0.999998	0.188174	0.96807	0.980361	0.746955	0.870898	0.999886	0.535605	0.600009	0.432474
ASCC3	0.928495	0.67949	0.968116	0.999961	0.951382	0.999998	0.0339686	0.999417	0.880701	0.746363	0.160647	0.999886	0.875452	0.250429	0.744706
ASCL5	0.923609	0.938918	0.992137	0.999961	0.773199	0.999998	0.00579452	0.96807	0.955371	0.920045	0.962741	0.999886	0.138225	0.121938	0.896302
ASF1A	0.923609	0.44911	0.957688	0.999961	0.767914	0.999998	0.281949	0.999417	0.992073	0.886126	0.515143	0.999886	0.803759	0.970185	0.422122
ASF1B	0.928495	0.488832	0.957688	0.999961	0.17656	0.999998	0.991278	0.999417	0.994304	0.661003	0.695545	0.999886	0.431991	0.861153	0.792606
ASGR1	0.938885	0.598248	0.992326	0.999961	0.601907	0.999998	0.130225	0.999417	0.461521	0.793729	0.0261573	0.999886	0.863174	0.71481	0.105817
ASH1L	0.924147	0.336298	0.974621	0.999961	0.586811	0.999998	0.036397	0.96807	0.348245	0.419094	0.00228482	0.999886	0.75205	0.937842	0.270104
ASH1L-AS1	0.923609	0.489146	0.960884	0.999961	0.545507	0.999998	0.663818	0.991699	0.485105	0.483345	0.170816	0.999886	0.123422	0.991973	0.848777
ASH2L	0.981549	0.822573	0.992326	0.999961	0.629494	0.999998	0.132085	0.999417	0.554085	0.953925	0.938406	0.999886	0.916438	0.968739	0.454183
ASIC1	0.937128	0.776229	0.995445	0.999961	0.199321	0.999998	0.786995	0.999417	0.792521	0.836928	0.926979	0.999886	0.611867	0.870577	0.00260427
ASIC2	0.937128	0.560564	0.995667	0.999961	0.58166	0.999998	0.737816	0.999417	0.947137	0.951539	0.536196	0.999886	0.389993	0.88187	0.623755
ASIC4	0.963935	0.472518	0.967125	0.999961	0.220909	0.999998	0.0845268	0.996261	0.803896	0.7596	0.921067	0.999886	0.93417	0.485611	0.282767
ASIP	0.988406	0.842386	0.993163	0.999961	0.857511	0.999998	0.974331	0.999417	0.398777	0.825059	0.528272	0.999886	0.968393	0.742225	0.0440668
ASL	0.961452	0.677445	0.957688	0.999961	0.476091	0.999998	0.0108494	0.958851	0.281414	0.710723	0.300447	0.999886	0.424432	0.604167	0.986336
ASMTL	0.937128	0.901178	0.992137	0.999961	0.0494881	0.999998	0.841715	0.998206	0.0995539	0.816969	0.130004	0.999886	0.990558	0.963833	0.909049
ASNA1	0.947	0.510053	0.958198	0.999961	0.423748	0.999998	0.056244	0.958851	0.821058	0.685501	0.270834	0.999886	0.52615	0.576564	0.743583
ASNS	0.923609	0.437668	0.957688	0.999961	0.00110337	0.999998	0.000157713	0.958851	0.0467284	0.96824	0.0759929	0.999886	0.279387	0.372702	0.174383
ASNSD1	0.962956	0.889191	0.957688	0.999961	0.851488	0.999998	0.15184	0.999417	0.976701	0.894602	0.888937	0.999886	0.595518	0.673986	0.554129
ASPG	0.938885	0.929834	0.958473	0.999961	0.507491	0.999998	0.307905	0.999417	0.644551	0.971918	0.963343	0.999886	0.957509	0.769594	0.93803
ASPH	0.924147	0.523583	0.957688	0.999961	0.20478	0.999998	0.00385899	0.958851	0.196902	0.392413	0.0285227	0.999886	0.308931	0.136939	0.825339
ASPH	0.963935	0.60562	0.967125	0.999961	0.239081	0.999998	0.00901582	0.999417	0.34566	0.652628	0.0754084	0.999886	0.873986	0.450469	0.892739
ASPH	0.997521	0.780757	0.992929	0.999961	0.789114	0.999998	0.821752	0.999417	0.995041	0.834875	0.882589	0.999886	0.913965	0.854069	0.96935
ASPHD1	0.977559	0.77237	0.995015	0.999961	0.743408	0.999998	0.0739222	0.999417	0.931634	0.844676	0.31967	0.999886	0.98339	0.607633	0.0430528
ASPM	0.947	0.470588	0.957688	0.999961	0.422383	0.999998	0.00310008	0.958851	0.0321658	0.40127	0.00360996	0.999886	0.317293	0.424659	0.314029
ASPM	0.962956	0.994268	0.960884	0.999961	0.857573	0.999998	0.74088	0.979838	0.657341	0.81435	0.288444	0.999886	0.836304	0.905399	0.681521
ASPRV1	0.924147	0.5155	0.972256	0.999961	0.93523	0.999998	0.262931	0.999417	0.492514	0.649971	0.0696647	0.999886	0.541173	0.960713	0.403523
ASPSCR1	0.937128	0.478524	0.957688	0.999961	0.266027	0.999998	0.058319	0.972218	0.83041	0.662177	0.241463	0.999886	0.292207	0.459756	0.350973
ASPSCR1	0.962031	0.634819	0.966083	0.999961	0.353287	0.999998	0.43283	0.975757	0.967035	0.782823	0.260722	0.999886	0.484138	0.929109	0.39185
ASPSCR1	0.973463	0.851416	0.992137	0.999961	0.789289	0.999998	0.465363	0.999417	0.976871	0.820393	0.681737	0.999886	0.863077	0.943662	0.435029
ASRGL1	0.938885	0.580285	0.995015	0.999961	0.505508	0.999998	0.0926742	0.971979	0.0695237	0.368375	0.0217162	0.999886	0.84551	0.915698	0.450333
ASS1	0.930581	0.900078	0.960884	0.999961	0.00110337	0.999998	0.0641193	0.999417	0.125453	0.959533	0.0114078	0.999886	0.847965	0.622959	0.000174306
ASTE1	0.923609	0.458929	0.973388	0.999961	0.193888	0.999998	0.145034	0.999417	0.837704	0.690347	0.370716	0.999886	0.776439	0.372195	0.0584005
ASTN2	0.937128	0.430117	0.957688	0.999961	0.235611	0.999998	0.00421778	0.958851	0.477679	0.668464	0.0964995	0.999886	0.581122	0.49836	0.126649
ASTN2	0.9656	0.868246	0.972127	0.999961	0.870296	0.999998	0.228728	0.991699	0.943592	0.692339	0.72351	0.999886	0.741235	0.94071	0.859854
ASXL1	0.952672	0.565949	0.992137	0.999961	0.527772	0.999998	0.0027088	0.991699	0.967961	0.715567	0.106251	0.999886	0.840827	0.452702	0.0046608
ASXL2	0.923609	0.545038	0.979389	0.999961	0.738496	0.999998	0.749345	0.999417	0.645484	0.550618	0.160647	0.999886	0.512161	0.948137	0.497448
ATAD1	0.923609	0.433872	0.997954	0.999961	0.236928	0.999998	0.730344	0.999417	0.825351	0.58386	0.789991	0.999886	0.227817	0.87861	0.610122
ATAD2	0.96493	0.92262	0.983154	0.999961	0.961749	0.999998	0.236359	0.996261	0.648674	0.707822	0.14278	0.999886	0.424432	0.884863	0.691333
ATAD2B	0.985738	0.85965	0.957688	0.999961	0.972594	0.999998	0.743223	0.998206	0.628134	0.656815	0.198143	0.999886	0.390212	0.989749	0.893676
ATAD3A	0.951248	0.688619	0.957688	0.999961	0.47055	0.999998	0.0343775	0.999417	0.954614	0.72891	0.984007	0.999886	0.460022	0.728462	0.105499
ATAD3B	0.923609	0.431768	0.957688	0.999961	0.205025	0.999998	0.0225948	0.971979	0.4534	0.815983	0.385656	0.999886	0.27891	0.509462	0.0368606
ATAD3B	0.928495	0.490277	0.957688	0.999961	0.458696	0.999998	0.0377527	0.999417	0.879616	0.874806	0.689929	0.999886	0.29295	0.805655	0.126096
ATAD3B	0.962956	0.846408	0.968116	0.999961	0.614048	0.999998	0.338055	0.999417	0.953638	0.954931	0.956757	0.999886	0.993395	0.897294	0.434552
ATAD3C	0.924147	0.44911	0.957688	0.999961	0.381257	0.999998	0.158933	0.958851	0.722843	0.650743	0.690169	0.999886	0.295895	0.919094	0.300359
ATAD5	0.938885	0.573477	0.957688	0.999961	0.79572	0.999998	0.0388903	0.999417	0.817491	0.837766	0.316307	0.999886	0.25913	0.477176	0.835504
ATAT1	0.937128	0.49245	0.967125	0.999961	0.545593	0.999998	0.758622	0.999417	0.448183	0.529094	0.119939	0.999886	0.828844	0.819351	0.305606
ATE1	0.962956	0.663668	0.991742	0.999961	0.049124	0.999998	0.804495	0.999417	0.926232	0.485358	0.979157	0.999886	0.728383	0.399809	0.585886
ATF1	0.923609	0.443685	0.99971	0.999961	0.925117	0.999998	0.31527	0.999417	0.453515	0.679919	0.193587	0.999886	0.509962	0.959244	0.855641
ATF2	0.928495	0.464661	0.968828	0.999961	0.515244	0.999998	0.713362	0.999417	0.844138	0.607205	0.768579	0.999886	0.279387	0.878644	0.482349
ATF2	0.959574	0.539579	0.993138	0.999961	0.53004	0.999998	0.82087	0.999417	0.921068	0.957604	0.805754	0.999886	0.569397	0.992297	0.575981
ATF3	0.924147	0.470588	0.957688	0.999961	0.0184162	0.999998	0.0945462	0.996261	0.331883	0.647161	0.27182	0.999886	0.110451	0.448901	0.223568
ATF3	0.962956	0.500632	0.979389	0.999961	0.222828	0.999998	0.489403	0.998206	0.805925	0.90651	0.640852	0.999886	0.360907	0.711299	0.67034
ATF3	0.996025	0.670597	0.995667	0.999961	0.827782	0.999998	0.731067	0.999417	0.914549	0.987092	0.732479	0.999886	0.52325	0.752825	0.907089
ATF4	0.923609	0.908195	0.957688	0.999961	0.085762	0.999998	0.282704	0.999417	0.264339	0.934907	0.276614	0.999886	0.0977628	0.928928	0.0565786
ATF4P1	0.923609	0.493154	0.979779	0.999961	0.0075619	0.999998	0.120224	0.991699	0.111631	0.960136	0.107968	0.999886	0.30741	0.822756	0.770819
ATF4P3	0.986186	0.530126	0.957688	0.999961	0.923243	0.999998	0.000175061	0.958851	0.210322	0.549693	0.0183444	0.999886	0.669261	0.224605	0.671967
ATF5	0.947	0.914983	0.957688	0.999961	0.000406019	0.999998	0.229543	0.958851	0.0646211	0.993583	0.0983974	0.999886	0.716303	0.186983	0.0739631
ATF6	0.963935	0.98361	0.957688	0.999961	0.41129	0.999998	0.845949	0.999417	0.359544	0.953894	0.343569	0.999886	0.697387	0.826764	0.350009
ATF7IP	0.923609	0.767724	0.957688	0.999961	0.674962	0.999998	0.00500489	0.96807	0.558831	0.564423	0.374511	0.999886	0.280169	0.05263	0.181213
ATF7IP	0.937128	0.804859	0.995015	0.999961	0.867068	0.999998	0.0853021	0.991699	0.819183	0.994766	0.759595	0.999886	0.586139	0.220862	0.961183
ATF7IP2	0.924147	0.457573	0.993138	0.999961	0.536586	0.999998	0.270714	0.997562	0.510916	0.710683	0.616251	0.999886	0.690522	0.976174	0.763242
ATG10	0.970943	0.687488	0.982084	0.999961	0.536347	0.999998	0.1069	0.998206	0.69426	0.837439	0.190676	0.999886	0.965708	0.267581	0.299778
ATG101	0.947	0.697255	0.974621	0.999961	0.208936	0.999998	0.0416133	0.958851	0.968006	0.81543	0.387802	0.999886	0.727893	0.218731	0.175945
ATG12	0.924147	0.436998	0.957688	0.999961	0.12909	0.999998	0.464259	0.999417	0.445151	0.596546	0.481274	0.999886	0.415474	0.898282	0.790483
ATG12	0.937128	0.828185	0.977111	0.999961	0.707633	0.999998	0.548623	0.999417	0.569674	0.80386	0.746176	0.999886	0.435399	0.919775	0.98337
ATG13	0.938885	0.509725	0.957688	0.999961	0.537469	0.999998	0.0100263	0.96807	0.744669	0.709561	0.305708	0.999886	0.415073	0.79665	0.278682
ATG13	0.963935	0.509912	0.957688	0.999961	0.683093	0.999998	0.044431	0.975757	0.997808	0.956444	0.406044	0.999886	0.482015	0.822379	0.949591
ATG16L1	0.942874	0.590768	0.957688	0.999961	0.782935	0.999998	0.22125	0.958851	0.443007	0.678569	0.365342	0.999886	0.720699	0.666509	0.637279
ATG16L1	0.981337	0.718433	0.957688	0.999961	0.949529	0.999998	0.372359	0.999417	0.921765	0.785808	0.404394	0.999886	0.76908	0.812058	0.737171
ATG16L2	0.976151	0.83311	0.957688	0.999961	0.188127	0.999998	0.318633	0.958851	0.817641	0.647161	0.483291	0.999886	0.830887	0.49655	0.0520099
ATG2A	0.945057	0.65288	0.957688	0.999961	0.354894	0.999998	0.00129695	0.987032	0.882237	0.626097	0.318502	0.999886	0.378291	0.119165	0.562075
ATG2A	0.980514	0.654272	0.983541	0.999961	0.606018	0.999998	0.888199	0.996261	0.934799	0.955945	0.573742	0.999886	0.883149	0.837274	0.776803
ATG2B	0.938885	0.456672	0.957688	0.999961	0.92199	0.999998	0.0409664	0.996261	0.330197	0.420562	0.210545	0.999886	0.391401	0.790257	0.389071
ATG3	0.937128	0.66527	0.988285	0.999961	0.87724	0.999998	0.988616	0.999417	0.909246	0.632735	0.516675	0.999886	0.820041	0.748162	0.494532
ATG4A	0.962031	0.662329	0.957688	0.999961	0.432667	0.999998	0.519313	0.999417	0.664624	0.804911	0.150808	0.999886	0.56656	0.725575	0.948153
ATG4B	0.923609	0.44267	0.957688	0.999961	0.428282	0.999998	0.00313061	0.999417	0.47913	0.533638	0.0829387	0.999886	0.290229	0.678003	0.0755619
ATG4B	0.937128	0.464661	0.968116	0.999961	0.980864	0.999998	0.728523	0.999417	0.988172	0.636558	0.583361	0.999886	0.392059	0.93487	0.908578
ATG4C	0.983893	0.919304	0.957688	0.999961	0.16277	0.999998	0.244303	0.975757	0.921765	0.907008	0.221555	0.999886	0.752532	0.490931	0.34728
ATG4C	0.988728	0.999347	0.957688	0.999961	0.343377	0.999998	0.608239	0.999417	0.957561	0.926998	0.681737	0.999886	0.952444	0.669813	0.623453
ATG5	0.924147	0.485467	0.960884	0.999961	0.398202	0.999998	0.196545	0.972218	0.167626	0.667148	0.0193587	0.999886	0.328164	0.549604	0.267326
ATG5	0.987687	0.789293	0.972256	0.999961	0.915494	0.999998	0.227486	0.999417	0.364064	0.942567	0.0788714	0.999886	0.684705	0.773276	0.797967
ATG7	0.951248	0.700733	0.957688	0.999961	0.0569428	0.999998	0.0234079	0.958851	0.20689	0.437115	0.0159446	0.999886	0.373856	0.936019	0.778494
ATG7	0.976151	0.771958	0.983263	0.999961	0.650921	0.999998	0.0893139	0.999417	0.554425	0.699055	0.947919	0.999886	0.849369	0.948051	0.896302
ATG9A	0.995395	0.672758	0.957688	0.999961	0.421513	0.999998	0.0423917	0.96807	0.979786	0.972523	0.346665	0.999886	0.87315	0.374137	0.587399
ATIC	0.938885	0.551756	0.993665	0.999961	0.852083	0.999998	0.149608	0.999417	0.271219	0.666193	0.0470495	0.999886	0.700865	0.573376	0.591454
ATL2	0.953601	0.927928	0.957688	0.999961	0.377468	0.999998	0.109269	0.958851	0.683565	0.917844	0.269213	0.999886	0.576693	0.525741	0.497524
ATL2	0.999582	0.94496	0.957688	0.999961	0.441633	0.999998	0.16839	0.972218	0.996078	0.993373	0.608024	0.999886	0.929874	0.663941	0.566726
ATL3	0.938885	0.994268	0.996698	0.999961	0.211703	0.999998	0.744379	0.996261	0.898321	0.812521	0.938192	0.999886	0.596003	0.363629	0.00571721
ATM	0.938885	0.488376	0.960884	0.999961	0.262771	0.999998	0.257976	0.991699	0.791752	0.630659	0.069393	0.999886	0.480045	0.2541	0.00452176
ATM	0.955903	0.560506	0.992137	0.999961	0.313658	0.999998	0.892724	0.999417	0.879132	0.715411	0.262387	0.999886	0.739417	0.878889	0.19463
ATMIN	0.937128	0.457639	0.957688	0.999961	0.735264	0.999998	0.0944049	0.997562	0.392601	0.631528	0.147477	0.999886	0.500373	0.26151	0.264538
ATMIN	0.937128	0.53375	0.967125	0.999961	0.738632	0.999998	0.219583	0.999417	0.952103	0.737995	0.449187	0.999886	0.559903	0.763031	0.405643
ATMIN	0.938885	0.705383	0.992137	0.999961	0.892124	0.999998	0.704701	0.999417	0.999162	0.822464	0.584208	0.999886	0.952735	0.983805	0.677844
ATN1	0.928495	0.58237	0.957688	0.999961	0.455786	0.999998	0.999103	0.999417	0.631656	0.723266	0.125326	0.999886	0.300122	0.988527	0.626418
ATOH8	0.923609	0.712715	0.983659	0.999961	0.143952	0.999998	0.240819	0.999417	0.494891	0.605025	0.289176	0.999886	0.574795	0.659402	0.3139
ATOH8	0.977269	0.870276	0.995015	0.999961	0.67928	0.999998	0.260861	0.999417	0.803244	0.840988	0.649613	0.999886	0.713208	0.867321	0.472205
ATOX1	0.938885	0.834619	0.964186	0.999961	0.689677	0.999998	0.511891	0.999417	0.435503	0.44685	0.356589	0.999886	0.794741	0.369561	0.507491
ATP10B	0.955903	0.799407	0.995015	0.999961	0.926587	0.999998	0.0205629	0.993368	0.961118	0.649468	0.298669	0.999886	0.917831	0.482724	0.206067
ATP11A	0.938885	0.433872	0.991052	0.999961	0.501277	0.999998	0.466407	0.997795	0.687445	0.850948	0.779547	0.999886	0.884383	0.469932	0.278682
ATP11B	0.924147	0.470073	0.983541	0.999961	0.68397	0.999998	0.728614	0.996261	0.92099	0.885646	0.287654	0.999886	0.437985	0.878889	0.00402273
ATP13A1	0.962956	0.651317	0.964186	0.999961	0.182607	0.999998	0.456942	0.96807	0.721407	0.687976	0.331064	0.999886	0.616868	0.794477	0.469484
ATP13A2	0.961709	0.658931	0.957688	0.999961	0.208678	0.999998	0.0529371	0.974882	0.243983	0.788511	0.0457657	0.999886	0.521806	0.657805	0.185531
ATP13A2	0.983893	0.787682	0.960884	0.999961	0.914986	0.999998	0.141964	0.996261	0.914786	0.85106	0.0713913	0.999886	0.760885	0.88187	0.610122
ATP13A3	0.957481	0.76276	0.957688	0.999961	0.36049	0.999998	0.120839	0.999417	0.487022	0.712022	0.533828	0.999886	0.397552	0.570924	0.174622
ATP13A3	0.962956	0.981884	0.957688	0.999961	0.386934	0.999998	0.358857	0.999417	0.868555	0.835175	0.938192	0.999886	0.858449	0.848758	0.987138
ATP1A1	0.993478	0.841202	0.960884	0.999961	0.434073	0.999998	0.248068	0.972218	0.851049	0.589519	0.259054	0.999886	0.938889	0.502305	0.819262
ATP1A3	0.978022	0.664894	0.960884	0.999961	0.908898	0.999998	0.00879062	0.965428	0.898847	0.810103	0.0721976	0.999886	0.867234	0.207976	0.00430246
ATP1A4	0.937128	0.522034	0.957688	0.999961	0.640268	0.999998	0.0178325	0.958851	0.410743	0.217093	0.63772	0.999886	0.544718	0.617408	0.144922
ATP1A4	0.952999	0.859359	0.957688	0.999961	0.960321	0.999998	0.0890382	0.991699	0.989825	0.641281	0.807524	0.999886	0.891603	0.852245	0.719753
ATP1B1	0.933069	0.492944	0.957688	0.999961	0.989876	0.999998	0.323243	0.999417	0.202969	0.483345	0.0789628	0.999886	0.199525	0.955653	0.951772
ATP1B3	0.938885	0.505875	0.997885	0.999961	0.988179	0.999998	0.0826805	0.999417	0.154333	0.40944	0.273351	0.999886	0.63284	0.893759	0.997026
ATP23	0.967797	0.948752	0.957688	0.999961	0.488347	0.999998	0.204548	0.984748	0.26679	0.391796	0.372247	0.999886	0.727896	0.735535	0.249532
ATP2A2	0.938885	0.433872	0.957688	0.999961	0.496121	0.999998	0.00215472	0.971979	0.118425	0.465248	0.0243155	0.999886	0.179203	0.508267	0.433823
ATP2A2	0.95773	0.45617	0.957688	0.999961	0.879485	0.999998	0.314344	0.999417	0.523658	0.510994	0.133598	0.999886	0.210088	0.942383	0.859777
ATP2B1	0.923609	0.460838	0.96976	0.999961	0.950303	0.999998	0.416155	0.999417	0.891366	0.7958	0.467283	0.999886	0.251783	0.901696	0.471519
ATP2B3	0.938885	0.612718	0.957688	0.999961	0.888149	0.999998	0.567788	0.999417	0.928081	0.84321	0.942017	0.999886	0.194455	0.892806	0.86443
ATP2B4	0.952672	0.472518	0.984517	0.999961	0.253074	0.999998	0.0184918	0.96807	0.381218	0.403887	0.0522844	0.999886	0.716887	0.361564	0.296424
ATP2B4	0.981084	0.570277	0.984517	0.999961	0.987486	0.999998	0.469266	0.972218	0.865065	0.870926	0.657931	0.999886	0.924774	0.673238	0.955012
ATP2C1	0.947	0.512827	0.968116	0.999961	0.641853	0.999998	0.207785	0.999417	0.731275	0.718716	0.313588	0.999886	0.974297	0.527983	0.749916
ATP2C2	0.947	0.580414	0.99645	0.999961	0.383839	0.999998	0.587776	0.999417	0.485965	0.737801	0.165979	0.999886	0.795894	0.709918	0.132994
ATP5F1A	0.924147	0.458929	0.957688	0.999961	0.126578	0.999998	0.141692	0.999417	0.978235	0.46512	0.108804	0.999886	0.755691	0.442171	0.0295196
ATP5F1B	0.924147	0.472518	0.9988	0.999961	0.507491	0.999998	0.0497498	0.991699	0.68661	0.595503	0.120677	0.999886	0.791038	0.479132	0.361258
ATP5F1C	0.938327	0.541675	0.960884	0.999961	0.491028	0.999998	0.382801	0.999417	0.889328	0.961757	0.28712	0.999886	0.562257	0.655939	0.557967
ATP5F1D	0.9408	0.583679	0.957688	0.999961	0.463287	0.999998	0.118199	0.972218	0.739679	0.742565	0.309156	0.999886	0.411515	0.7726	0.848284
ATP5F1E	0.923609	0.472712	0.957688	0.999961	0.152354	0.999998	0.0458276	0.998206	0.197077	0.818435	0.229845	0.999886	0.411574	0.384776	0.0953559
ATP5F1E	0.978022	0.79407	0.995015	0.999961	0.586811	0.999998	0.553712	0.999417	0.570837	0.846116	0.848931	0.999886	0.426337	0.934887	0.997026
ATP5IF1	0.923609	0.447675	0.964186	0.999961	0.954482	0.999998	0.136586	0.997562	0.147562	0.256735	0.166425	0.999886	0.251783	0.944838	0.523156
ATP5IF1	0.963935	0.842386	0.996698	0.999961	0.973357	0.999998	0.932067	0.999417	0.984299	0.344726	0.795402	0.999886	0.963264	0.957737	0.753307
ATP5MC1	0.963935	0.98085	0.995427	0.999961	0.150492	0.999998	0.0368124	0.958851	0.829869	0.951854	0.454859	0.999886	0.777417	0.118572	0.321447
ATP5MC1P5	0.938885	0.942316	0.968116	0.999961	0.23247	0.999998	0.0770744	0.975757	0.974624	0.870518	0.584208	0.999886	0.712046	0.208407	0.363096
ATP5MC2	0.962956	0.931498	0.959963	0.999961	0.534923	0.999998	0.494678	0.999417	0.68027	0.875183	0.806183	0.999886	0.877593	0.875616	0.191143
ATP5MC3	0.937128	0.915732	0.9992	0.999961	0.927461	0.999998	0.219361	0.999417	0.232757	0.664409	0.0937133	0.999886	0.959092	0.530165	0.725181
ATP5MD	0.924147	0.458464	0.957688	0.999961	0.751979	0.999998	0.33312	0.999417	0.235132	0.337536	0.219912	0.999886	0.251783	0.634295	0.864205
ATP5ME	0.962031	0.912738	0.966083	0.999961	0.952461	0.999998	0.76897	0.999417	0.935169	0.967808	0.774665	0.999886	0.999773	0.99699	0.442608
ATP5MF	0.982995	0.912167	0.957688	0.999961	0.600859	0.999998	0.737084	0.999417	0.712754	0.687237	0.224749	0.999886	0.722259	0.783689	0.797305
ATP5MF	0.994262	0.936007	0.957688	0.999961	0.693421	0.999998	0.91737	0.999417	0.93391	0.775477	0.477523	0.999886	0.738405	0.947699	0.865906
ATP5MG	0.937128	0.931301	0.99645	0.999961	0.800676	0.999998	0.738286	0.999417	0.45666	0.556132	0.457108	0.999886	0.961853	0.311497	0.963229
ATP5MGL	0.938114	0.483757	0.990183	0.999961	0.814069	0.999998	0.0751773	0.999417	0.796591	0.885646	0.953195	0.999886	0.934203	0.448513	0.846464
ATP5MGP7	0.937128	0.434581	0.977111	0.999961	0.721639	0.999998	0.656688	0.999417	0.713339	0.736621	0.543071	0.999886	0.797391	0.870477	0.94763
ATP5MPL	0.937128	0.433872	0.995015	0.999961	0.784127	0.999998	0.0111267	0.998206	0.4384	0.879564	0.945167	0.999886	0.351916	0.60666	0.956098
ATP5PB	0.937128	0.663654	0.957688	0.999961	0.934774	0.999998	0.251678	0.999417	0.232757	0.746363	0.145266	0.999886	0.545307	0.908963	0.358565
ATP5PD	0.749475	0.430117	0.957688	0.999961	0.344162	0.999998	0.65338	0.999417	0.270159	0.398643	0.658627	0.999886	0.0454929	0.889521	0.797967
ATP5PDP3	0.924147	0.436998	0.957688	0.999961	0.190084	0.999998	0.533382	0.998206	0.838095	0.772317	0.593703	0.999886	0.782139	0.781095	0.196658
ATP5PDP3	0.937128	0.470588	0.964186	0.999961	0.239683	0.999998	0.578372	0.999417	0.88917	0.969347	0.678312	0.999886	0.955942	0.801865	0.241907
ATP5PF	0.952672	0.642462	0.957688	0.999961	0.387259	0.999998	0.660026	0.999417	0.979926	0.920347	0.914016	0.999886	0.726391	0.932675	0.814665
ATP5PO	0.924147	0.933997	0.957688	0.999961	0.80102	0.999998	0.283272	0.999417	0.721716	0.483345	0.47759	0.999886	0.349806	0.805609	0.901855
ATP6AP1	0.98262	0.744696	0.982249	0.999961	0.331881	0.999998	0.797287	0.999417	0.579542	0.64542	0.879978	0.999886	0.880889	0.909039	0.975718
ATP6AP1L	0.947	0.580541	0.976023	0.999961	0.01728	0.999998	0.105762	0.999417	0.172539	0.810103	0.244067	0.999886	0.878242	0.834383	0.525135
ATP6AP2	0.996509	0.931904	0.960884	0.999961	0.841772	0.999998	0.870066	0.999417	0.683565	0.518874	0.16659	0.999886	0.998132	0.696428	0.922437
ATP6V0A1	0.937128	0.770521	0.957688	0.999961	0.0227354	0.999998	0.00340838	0.999417	0.0284657	0.513194	0.00938942	0.999886	0.620522	0.892806	0.371013
ATP6V0B	0.924147	0.470588	0.957688	0.999961	0.362312	0.999998	0.487564	0.991699	0.59907	0.451899	0.204111	0.999886	0.439818	0.939131	0.717413
ATP6V0D1	0.937128	0.492944	0.957688	0.999961	0.261803	0.999998	0.800408	0.970818	0.566338	0.564423	0.686623	0.999886	0.392548	0.918133	0.561213
ATP6V0E1	0.982115	0.883135	0.992326	0.999961	0.204915	0.999998	0.285495	0.996261	0.964001	0.660408	0.3617	0.999886	0.86296	0.352836	0.182332
ATP6V0E2	0.974359	0.623332	0.957688	0.999961	0.474372	0.999998	0.303177	0.989531	0.952382	0.675647	0.632473	0.999886	0.507445	0.944372	0.739279
ATP6V0E2-AS1	0.996025	0.857229	0.957688	0.999961	0.974737	0.999998	0.269965	0.999417	0.839246	0.726704	0.693868	0.999886	0.999262	0.929334	0.11281
ATP6V1A	0.976486	0.839585	0.972127	0.999961	0.839411	0.999998	0.117469	0.996261	0.237498	0.569906	0.119253	0.999886	0.698765	0.709601	0.660413
ATP6V1B2	0.924147	0.493137	0.995667	0.999961	0.337884	0.999998	0.223959	0.999417	0.802465	0.596645	0.245266	0.999886	0.787072	0.517561	0.417757
ATP6V1C1	0.924147	0.457573	0.957688	0.999961	0.193504	0.999998	0.00121057	0.999417	0.000270501	0.569906	0.000286387	0.999886	0.301372	0.892544	0.130561
ATP6V1C1	0.924147	0.488679	0.995015	0.999961	0.61844	0.999998	0.426078	0.999417	0.281633	0.779714	0.373652	0.999886	0.41965	0.979427	0.180701
ATP6V1C2	0.937128	0.446941	0.957688	0.999961	0.277224	0.999998	0.154139	0.999417	0.873741	0.996665	0.136165	0.999886	0.547376	0.408491	0.00468601
ATP6V1D	0.923609	0.433872	0.968116	0.999961	0.659404	0.999998	0.0486954	0.999417	0.0391606	0.599959	0.0661562	0.999886	0.0917183	0.921952	0.92801
ATP6V1E1	0.967714	0.787887	0.972256	0.999961	0.346813	0.999998	0.00954846	0.958851	0.947059	0.527678	0.17518	0.999886	0.952832	0.162953	0.100627
ATP6V1E1P1	0.938885	0.871426	0.957688	0.999961	0.672855	0.999998	0.00101285	0.958851	0.959008	0.412957	0.248429	0.999886	0.971081	0.226083	0.383872
ATP6V1E2	0.923609	0.663403	0.995667	0.999961	0.0445004	0.999998	0.121269	0.999417	0.209459	0.956219	0.474311	0.999886	0.530629	0.930129	0.0650431
ATP6V1F	0.950334	0.594826	0.977111	0.999961	0.911387	0.999998	0.665093	0.999417	0.891362	0.645407	0.872283	0.999886	0.863729	0.876736	0.132683
ATP6V1FNB	0.991666	0.676404	0.974621	0.999961	0.987557	0.999998	0.932067	0.999417	0.954614	0.977	0.243338	0.999886	0.390585	0.86737	0.188062
ATP6V1G1	0.947	0.802906	0.968828	0.999961	0.744996	0.999998	0.624004	0.999417	0.252299	0.884241	0.399775	0.999886	0.967174	0.959845	0.553587
ATP6V1G2	0.938885	0.744177	0.979389	0.999961	0.781983	0.999998	0.486694	0.998206	0.752071	0.715567	0.0385778	0.999886	0.547322	0.841117	0.121772
ATP6V1H	0.938885	0.85709	0.957688	0.999961	0.409487	0.999998	0.130464	0.958851	0.62257	0.701	0.79202	0.999886	0.893176	0.711299	0.999803
ATP7A	0.945057	0.466393	0.957688	0.999961	0.291619	0.999998	0.0087715	0.996261	0.362173	0.553207	0.0992108	0.999886	0.601214	0.268044	0.0951739
ATP7A	0.95279	0.578614	0.957688	0.999961	0.700078	0.999998	0.196904	0.996261	0.655333	0.558413	0.251172	0.999886	0.78743	0.369252	0.339561
ATP7A	0.962956	0.903734	0.957688	0.999961	0.723065	0.999998	0.37909	0.999417	0.942568	0.71853	0.567749	0.999886	0.800152	0.458163	0.406849
ATP7A	0.970943	0.940138	0.996818	0.999961	0.958558	0.999998	0.636664	0.999417	0.973922	0.967944	0.627142	0.999886	0.98339	0.8259	0.559625
ATP7B	0.968837	0.717213	0.992516	0.999961	0.565447	0.999998	0.00897864	0.999417	0.831423	0.988093	0.255804	0.999886	0.772289	0.215422	0.0732712
ATP8A1	0.928495	0.728397	0.980018	0.999961	0.201475	0.999998	0.128425	0.999417	0.642869	0.620425	0.310376	0.999886	0.723483	0.675711	0.238699
ATP8B1	0.923609	0.579654	0.977111	0.999961	0.311549	0.999998	0.412239	0.999417	0.138344	0.427336	0.0781864	0.999886	0.511592	0.617742	0.999827
ATP8B2	0.884829	0.436998	0.988285	0.999961	0.832477	0.999998	0.168735	0.999417	0.926699	0.601564	0.735399	0.999886	0.11819	0.673238	0.584216
ATP8B5P	0.95895	0.903296	0.957688	0.999961	0.493187	0.999998	0.333637	0.999417	0.813591	0.385421	0.752618	0.999886	0.566383	0.881062	0.944381
ATP9A	0.923609	0.474608	0.960884	0.999961	0.631354	0.999998	0.633909	0.999417	0.557099	0.456806	0.195892	0.999886	0.433389	0.944839	0.0216513
ATP9B	0.988429	0.696681	0.968116	0.999961	0.763446	0.999998	0.0767875	0.996339	0.773601	0.889165	0.553308	0.999886	0.547322	0.194084	0.9233
ATPAF2	0.973636	0.745295	0.957688	0.999961	0.171618	0.999998	0.0662946	0.958851	0.475621	0.772416	0.281169	0.999886	0.67922	0.490191	0.624619
ATR	0.947	0.504626	0.957688	0.999961	0.552274	0.999998	0.280309	0.999417	0.652341	0.521215	0.0719495	0.999886	0.660993	0.715909	0.0410211
ATR	0.981049	0.678648	0.983507	0.999961	0.887009	0.999998	0.869402	0.999417	0.889404	0.903078	0.133756	0.999886	0.716775	0.866576	0.167899
ATRAID	0.942802	0.549706	0.991052	0.999961	0.944333	0.999998	0.0316558	0.999417	0.344675	0.736152	0.0359916	0.999886	0.697948	0.509462	0.966446
ATRIP	0.951243	0.567483	0.972256	0.999961	0.210285	0.999998	0.0581553	0.958851	0.320395	0.48525	0.238096	0.999886	0.740483	0.389535	0.0658211
ATRIP	0.957434	0.889578	0.988824	0.999961	0.423469	0.999998	0.229732	0.96807	0.738033	0.878515	0.305442	0.999886	0.946022	0.962714	0.143544
ATRN	0.947	0.841202	0.968116	0.999961	0.790136	0.999998	0.135224	0.999788	0.940759	0.839822	0.229683	0.999886	0.658505	0.582797	0.883004
ATRNL1	0.962956	0.656039	0.995015	0.999961	0.474146	0.999998	0.572189	0.999417	0.967856	0.627201	0.740885	0.999886	0.698437	0.69403	0.551327
ATRX	0.924147	0.607524	0.957688	0.999961	0.689308	0.999998	0.0103792	0.971979	0.831694	0.465248	0.125326	0.999886	0.483756	0.221726	0.336729
ATRX	0.937128	0.782831	0.957688	0.999961	0.825573	0.999998	0.0239418	0.996261	0.921366	0.544151	0.140767	0.999886	0.653586	0.428393	0.390195
ATRX	0.985738	0.862663	0.967125	0.999961	0.942007	0.999998	0.382113	0.999417	0.996335	0.563561	0.537408	0.999886	0.879597	0.724626	0.970436
ATXN1	0.923609	0.430117	0.960884	0.999961	0.479608	0.999998	0.719249	0.975757	0.771855	0.959533	0.246066	0.999886	0.560438	0.917164	0.0546106
ATXN10	0.923609	0.466393	0.957688	0.999961	0.329693	0.999998	0.00303815	0.996261	0.173245	0.412002	0.0237665	0.999886	0.0977628	0.274254	0.128927
ATXN10	0.938891	0.470588	0.979389	0.999961	0.472979	0.999998	0.0928869	0.998206	0.292943	0.510715	0.0243655	0.999886	0.4451	0.532563	0.731896
ATXN10	0.969227	0.519366	0.982249	0.999961	0.923584	0.999998	0.279173	0.999417	0.940412	0.862543	0.889518	0.999886	0.553264	0.781928	0.802097
ATXN1L	0.950531	0.654568	0.972127	0.999961	0.989681	0.999998	0.0506599	0.999417	0.471118	0.477014	0.194555	0.999886	0.414105	0.319931	0.819262
ATXN2	0.943049	0.570816	0.995667	0.999961	0.894129	0.999998	0.451079	0.999417	0.413509	0.635081	0.806442	0.999886	0.67922	0.739312	0.598385
ATXN2L	0.937128	0.523116	0.957688	0.999961	0.729426	0.999998	0.354337	0.991699	0.259451	0.616223	0.266375	0.999886	0.292207	0.439095	0.322779
ATXN2L	0.938885	0.642946	0.982084	0.999961	0.768778	0.999998	0.499227	0.999417	0.96479	0.681186	0.462496	0.999886	0.334133	0.673986	0.977784
ATXN3	0.923609	0.433872	0.957688	0.999961	0.328001	0.999998	0.00821118	0.972218	0.0786604	0.437115	0.0242788	0.999886	0.227483	0.382532	0.187069
ATXN3	0.937128	0.460711	0.957688	0.999961	0.731488	0.999998	0.523475	0.999417	0.60537	0.661398	0.864633	0.999886	0.829201	0.881062	0.920228
ATXN7	0.924147	0.504626	0.957688	0.999961	0.740361	0.999998	0.750102	0.999417	0.959474	0.837528	0.552802	0.999886	0.39884	0.936019	0.925489
ATXN7L1	0.923609	0.726567	0.957688	0.999961	0.450292	0.999998	0.618959	0.999417	0.812473	0.621204	0.167462	0.999886	0.292207	0.467897	0.0921611
ATXN7L1	0.952846	0.82794	0.957688	0.999961	0.705951	0.999998	0.709558	0.999417	0.924765	0.708895	0.729804	0.999886	0.711355	0.636048	0.889712
ATXN7L1	0.980514	0.985579	0.992137	0.999961	0.864558	0.999998	0.921402	0.999417	0.982141	0.966453	0.981405	0.999886	0.984916	0.968038	0.989827
ATXN7L2	0.937128	0.79314	0.968718	0.999961	0.844651	0.999998	0.198296	0.990738	0.8505	0.90788	0.262907	0.999886	0.95508	0.424469	0.11912
ATXN7L3	0.924147	0.692355	0.968116	0.999961	0.336873	0.999998	0.247478	0.958851	0.84659	0.773287	0.73111	0.999886	0.368529	0.179696	0.491256
ATXN7L3B	0.945561	0.650488	0.957688	0.999961	0.637444	0.999998	0.0268947	0.999417	0.26516	0.467949	0.0847161	0.999886	0.546488	0.959845	0.775991
ATXN8	0.938885	0.516384	0.988204	0.999961	0.761133	0.999998	0.486021	0.999417	0.932583	0.992696	0.469191	0.999886	0.465805	0.877896	0.68122
AUH	0.952672	0.747656	0.99971	0.999961	0.76286	0.999998	0.402665	0.999417	0.960235	0.905111	0.619335	0.999886	0.870046	0.896364	0.407613
AUNIP	0.923609	0.472712	0.979389	0.999961	0.333182	0.999998	0.653726	0.999417	0.927275	0.510591	0.499613	0.999886	0.30157	0.669537	0.797507
AUP1	0.948039	0.493454	0.957688	0.999961	0.259805	0.999998	0.00727002	0.958851	0.886187	0.731816	0.262978	0.999886	0.708543	0.144204	0.234678
AURKA	0.937128	0.52023	0.973355	0.999961	0.122382	0.999998	0.270375	0.999417	0.823012	0.862946	0.993941	0.999886	0.652361	0.371999	0.20017
AURKAIP1	0.947	0.576169	0.957688	0.999961	0.0916126	0.999998	0.0174046	0.958851	0.809249	0.682154	0.574049	0.999886	0.376012	0.218831	0.702674
AURKB	0.928491	0.470588	0.968116	0.999961	0.314745	0.999998	0.0541827	0.96807	0.962451	0.85106	0.667146	0.999886	0.582513	0.276021	0.210013
AUTS2	0.962956	0.792585	0.995667	0.999961	0.287314	0.999998	0.0186903	0.958851	0.976871	0.961772	0.387607	0.999886	0.975499	0.148087	0.784549
AVEN	0.924147	0.690762	0.972256	0.999961	0.138893	0.999998	0.00215472	0.999417	0.0446771	0.689101	0.0105835	0.999886	0.894687	0.306605	0.00225152
AVL9	0.928495	0.655741	0.979389	0.999961	0.277546	0.999998	0.00101519	0.958851	0.179038	0.420562	0.0278988	0.999886	0.786206	0.324463	0.775269
AVL9	0.944475	0.802906	0.980082	0.999961	0.67739	0.999998	0.00970235	0.975757	0.811503	0.533733	0.911213	0.999886	0.918238	0.635999	0.835504
AVP	0.997521	0.789195	0.980082	0.999961	0.742463	0.999998	0.126611	0.996261	0.914786	0.900986	0.708558	0.999886	0.98339	0.878155	0.653321
AVPI1	0.924147	0.472064	0.968116	0.999961	0.472842	0.999998	0.0357432	0.998206	0.720823	0.605703	0.443897	0.999886	0.933445	0.380068	0.186442
AVPI1	0.980514	0.805392	0.974621	0.999961	0.965279	0.999998	0.227486	0.999417	0.790419	0.801546	0.982326	0.999886	0.985322	0.49836	0.588203
AXIN1	0.967797	0.609868	0.957688	0.999961	0.408218	0.999998	0.00975827	0.966755	0.568997	0.548803	0.217408	0.999886	0.3994	0.402893	0.891246
AXIN2	0.937128	0.947645	0.972256	0.999961	0.692173	0.999998	0.353137	0.999417	0.35653	0.965364	0.894532	0.999886	0.960641	0.532567	0.964097
AXL	0.938327	0.887259	0.957688	0.999961	0.141678	0.999998	0.765901	0.999417	0.948425	0.720364	0.580341	0.999886	0.567417	0.648135	0.0412766
AZI2	0.962956	0.56578	0.957688	0.999961	0.876508	0.999998	0.120775	0.999417	0.36838	0.538639	0.103335	0.999886	0.572305	0.629215	0.829361
AZI2	0.978022	0.932014	0.960884	0.999961	0.928742	0.999998	0.578868	0.999417	0.991401	0.904983	0.26345	0.999886	0.612736	0.874609	0.907107
AZIN1	0.952672	0.524302	0.957688	0.999961	0.451744	0.999998	0.630635	0.999417	0.263875	0.35518	0.375025	0.999886	0.355637	0.965773	0.930225
AZIN1-AS1	0.955968	0.681547	0.974621	0.999961	0.436207	0.999998	0.505557	0.999417	0.911913	0.661292	0.56151	0.999886	0.799676	0.965426	0.571746
AZIN2	0.938885	0.466393	0.957688	0.999961	0.298547	0.999998	0.00821047	0.958851	0.47913	0.645407	0.354354	0.999886	0.27757	0.566581	0.102033
AZIN2	0.989248	0.929156	0.968828	0.999961	0.805386	0.999998	0.450656	0.999417	0.495191	0.788747	0.943014	0.999886	0.992209	0.652498	0.655605
B2M	0.982225	0.659407	0.968828	0.999961	0.504239	0.999998	0.264191	0.999417	0.426776	0.490473	0.940215	0.999886	0.601214	0.705406	0.67919
B3GALNT1	0.980514	0.964964	0.995667	0.999961	0.998844	0.999998	0.378481	0.999417	0.741477	0.697327	0.99407	0.999886	0.581688	0.804074	0.384196
B3GALNT2	0.962956	0.928036	0.982249	0.999961	0.285533	0.999998	0.854192	0.999417	0.942018	0.703681	0.994729	0.999886	0.568945	0.653056	0.923367
B3GALT4	0.924147	0.458929	0.957688	0.999961	0.301501	0.999998	7.52141e-05	0.958851	0.0294141	0.652094	0.00028878	0.999886	0.473774	0.532754	6.77575e-05
B3GALT5-AS1	0.947	0.511863	0.988204	0.999961	0.666012	0.999998	0.144679	0.96807	0.764849	0.803656	0.255222	0.999886	0.583391	0.704248	0.260846
B3GALT5-AS1	0.975942	0.52248	0.991052	0.999961	0.73968	0.999998	0.348487	0.999417	0.821586	0.806875	0.258479	0.999886	0.962811	0.77902	0.839329
B3GALT6	0.937128	0.433872	0.957688	0.999961	0.0359157	0.999998	0.000563451	0.999417	0.0299848	0.564423	0.0207949	0.999886	0.36425	0.843687	0.721138
B3GALTL	0.933396	0.802906	0.968828	0.999961	0.736794	0.999998	0.0689024	0.984748	0.941803	0.97748	0.677897	0.999886	0.544718	0.60637	0.523519
B3GAT2	0.982268	0.961533	0.979389	0.999961	0.890193	0.999998	0.518701	0.999417	0.964845	0.997254	0.780962	0.999886	0.91017	0.873289	0.610294
B3GAT3	0.996025	0.902409	0.972256	0.999961	0.850642	0.999998	0.967828	0.999417	0.939035	0.40944	0.866691	0.999886	0.923569	0.965964	0.880663
B3GNT2	0.937128	0.823482	0.982249	0.999961	0.287128	0.999998	0.969362	0.999417	0.966695	0.907284	0.917074	0.999886	0.871954	0.774191	0.660309
B3GNT3	0.924147	0.433872	0.979013	0.999961	0.512739	0.999998	0.000322657	0.958851	0.23707	0.693367	0.00929689	0.999886	0.402538	0.311497	0.0167345
B3GNT4	0.975682	0.485467	0.979389	0.999961	0.281627	0.999998	0.506546	0.999417	0.844391	0.990026	0.935988	0.999886	0.740688	0.338204	0.815645
B3GNT5	0.924147	0.503497	0.979013	0.999961	0.362312	0.999998	0.823799	0.999417	0.820182	0.921795	0.679857	0.999886	0.497441	0.727153	0.199209
B3GNT7	0.973636	0.591199	0.972127	0.999961	0.783655	0.999998	0.0775809	0.999417	0.954614	0.930551	0.182698	0.999886	0.932704	0.669344	0.222266
B3GNT8	0.999558	0.542553	0.972256	0.999961	0.230709	0.999998	0.0685012	0.96807	0.769448	0.961757	0.525003	0.999886	0.98349	0.420335	0.952308
B3GNT9	0.937128	0.531208	0.973388	0.999961	0.354017	0.999998	0.360067	0.999417	0.628134	0.831426	0.936218	0.999886	0.656758	0.766278	0.764712
B3GNTL1	0.986894	0.997992	0.957688	0.999961	0.186669	0.999998	0.12095	0.958851	0.976701	0.98259	0.625959	0.999886	0.642177	0.548794	0.650385
B4GALNT1	0.924147	0.436998	0.960884	0.999961	0.433083	0.999998	0.88729	0.999417	0.457372	0.687976	0.858473	0.999886	0.403576	0.993903	0.0735549
B4GALT1	0.982115	0.814703	0.996702	0.999961	0.908705	0.999998	0.627124	0.996261	0.359621	0.89087	0.956094	0.999886	0.967379	0.816356	0.560369
B4GALT3	0.962956	0.470588	0.957688	0.999961	0.327603	0.999998	0.0049533	0.958851	0.371019	0.73164	0.0544054	0.999886	0.369873	0.166883	0.648203
B4GALT3	0.988406	0.485546	0.957688	0.999961	0.490836	0.999998	0.0591166	0.991699	0.623738	0.937703	0.11476	0.999886	0.548364	0.444409	0.846229
B4GALT4	0.97298	0.735427	0.974621	0.999961	0.621126	0.999998	0.632251	0.999417	0.405638	0.989449	0.663977	0.999886	0.404469	0.971013	0.884521
B4GALT5	0.928495	0.985845	0.972127	0.999961	0.752114	0.999998	0.985765	0.999417	0.752037	0.98259	0.311602	0.999886	0.488771	0.997578	0.361352
B4GALT6	0.962956	0.987605	0.960836	0.999961	0.590208	0.999998	0.81453	0.999417	0.927524	0.769822	0.422775	0.999886	0.973132	0.673924	0.900838
B4GALT7	0.947	0.502399	0.957688	0.999961	0.59565	0.999998	0.000829097	0.958851	0.568997	0.627533	0.193862	0.999886	0.455954	0.554761	0.349302
B4GAT1	0.958394	0.781708	0.960884	0.999961	0.99619	0.999998	0.0340886	0.958851	0.999162	0.754139	0.367478	0.999886	0.863101	0.776455	4.83947e-06
B9D1	0.988406	0.799407	0.957688	0.999961	0.658481	0.999998	0.00258893	0.958851	0.141773	0.586334	0.0286087	0.999886	0.421195	0.274375	0.324929
B9D1	0.988406	0.864439	0.972127	0.999961	0.828952	0.999998	0.00725265	0.958851	0.295858	0.633911	0.0428843	0.999886	0.624364	0.572444	0.601483
B9D2	0.976934	0.710332	0.973388	0.999961	0.0315188	0.999998	0.00235445	0.999417	0.242798	0.779221	0.00907237	0.999886	0.936705	0.773825	0.296548
BAALC	0.928495	0.591199	0.968828	0.999961	0.995006	0.999998	0.103149	0.999417	0.968861	0.610267	0.239683	0.999886	0.850249	0.970185	0.930508
BAALC-AS2	0.962956	0.822573	0.957688	0.999961	0.911937	0.999998	0.148184	0.999417	0.958252	0.625882	0.923734	0.999886	0.692766	0.676191	0.199095
BABAM1	0.924147	0.446941	0.968116	0.999961	0.188127	0.999998	0.890485	0.999417	0.313505	0.513194	0.100731	0.999886	0.529786	0.877334	0.103032
BABAM2	0.945057	0.559585	0.969007	0.999961	0.484111	0.999998	0.0857987	0.979838	0.315461	0.576826	0.0559343	0.999886	0.559903	0.792875	0.43421
BACE1	0.924147	0.433872	0.957688	0.999961	0.220909	0.999998	0.000275959	0.96807	0.00950918	0.337536	0.00388522	0.999886	0.421533	0.265705	0.00938256
BACE1	0.924147	0.477343	0.957688	0.999961	0.222828	0.999998	0.00197322	0.999417	0.670009	0.521215	0.012377	0.999886	0.694769	0.697886	0.682169
BACE1	0.937128	0.62378	0.972256	0.999961	0.728814	0.999998	0.862817	0.999417	0.901898	0.956724	0.683525	0.999886	0.78315	0.938008	0.924612
BAD	0.951243	0.712333	0.977111	0.999961	0.12819	0.999998	0.858486	0.999417	0.943592	0.936144	0.607853	0.999886	0.594484	0.905279	0.707682
BAG1	0.937128	0.50522	0.957688	0.999961	0.151449	0.999998	0.0143755	0.958851	0.409074	0.54992	0.414533	0.999886	0.356475	0.285019	0.00102217
BAG1	0.938327	0.563645	0.979294	0.999961	0.310738	0.999998	0.0501453	0.999417	0.746784	0.654467	0.540085	0.999886	0.660719	0.869716	0.00169926
BAG1	0.943531	0.566993	0.996702	0.999961	0.7541	0.999998	0.263945	0.999417	0.748676	0.852209	0.711865	0.999886	0.864708	0.997643	0.00468601
BAG2	0.999582	0.760881	0.957688	0.999961	0.9438	0.999998	0.839341	0.999417	0.954512	0.78696	0.580588	0.999886	0.522309	0.904291	0.827108
BAG3	0.937128	0.486888	0.960884	0.999961	0.469665	0.999998	0.0586838	0.979838	0.868555	0.75971	0.261702	0.999886	0.292207	0.776144	0.21919
BAG4	0.938885	0.541098	0.968116	0.999961	0.238264	0.999998	0.556682	0.996261	0.359715	0.527508	0.230394	0.999886	0.731689	0.319931	0.219124
BAG4	0.994357	0.685988	0.993138	0.999961	0.260659	0.999998	0.580551	0.999417	0.967687	0.840057	0.594377	0.999886	0.84114	0.648192	0.827538
BAG5	0.938885	0.688846	0.968828	0.999961	0.65352	0.999998	0.235185	0.999417	0.475619	0.756196	0.260748	0.999886	0.427457	0.73728	0.575981
BAG6	0.937128	0.500474	0.992137	0.999961	0.322952	0.999998	0.216729	0.96807	0.753999	0.661003	0.380447	0.999886	0.809278	0.511549	0.183308
BAG6	0.947748	0.564777	0.993514	0.999961	0.420206	0.999998	0.588491	0.999417	0.774173	0.991446	0.689744	0.999886	0.814566	0.574606	0.889179
BAHCC1	0.937128	0.915076	0.957688	0.999961	0.30011	0.999998	0.559274	0.999417	0.693553	0.954931	0.985364	0.999886	0.532296	0.989352	0.15871
BAHD1	0.938885	0.720207	0.986479	0.999961	0.427342	0.999998	0.568844	0.999417	0.92099	0.795486	0.652284	0.999886	0.977382	0.96584	0.353314
BACH1	0.928495	0.433872	0.957688	0.999961	0.633622	0.999998	0.475002	0.999417	0.681876	0.837498	0.657773	0.999886	0.299174	0.71918	0.400704
BACH1	0.998895	0.912683	0.972127	0.999961	0.677762	0.999998	0.588371	0.999417	0.97849	0.929358	0.870614	0.999886	0.932928	0.768783	0.897015
BAIAP2	0.947	0.60562	0.957688	0.999961	0.396677	0.999998	0.00725265	0.975757	0.52404	0.7033	0.271431	0.999886	0.374042	0.561529	0.0864205
BAIAP2	0.947	0.834965	0.995667	0.999961	0.465579	0.999998	0.900775	0.999417	0.56047	0.803705	0.685692	0.999886	0.991809	0.922696	0.546238
BAIAP2L1	0.924147	0.477343	0.979389	0.999961	0.371148	0.999998	0.874859	0.999417	0.836023	0.846885	0.992406	0.999886	0.672027	0.869716	0.337251
BAIAP2L2	0.974577	0.527208	0.997749	0.999961	0.797075	0.999998	0.21771	0.999417	0.737688	0.726159	0.0806041	0.999886	0.786155	0.906296	0.553478
BAK1P1	0.937336	0.815164	0.968116	0.999961	0.280798	0.999998	0.2047	0.958851	0.875361	0.689101	0.263373	0.999886	0.630347	0.284499	0.554373
BAMBI	0.924147	0.982932	0.960884	0.999961	0.805386	0.999998	0.24761	0.975757	0.914376	0.8024	0.890687	0.999886	0.605453	0.986015	0.242805
BANF1	0.947	0.724711	0.968116	0.999961	0.552176	0.999998	0.128425	0.999417	0.394588	0.588048	0.125151	0.999886	0.852108	0.41589	0.632885
BANP	0.938891	0.499042	0.957688	0.999961	0.754955	0.999998	0.289069	0.96807	0.526363	0.676299	0.411564	0.999886	0.230704	0.399921	0.414338
BANP	0.94749	0.896128	0.957688	0.999961	0.928707	0.999998	0.434685	0.999417	0.979747	0.689642	0.535784	0.999886	0.350057	0.499494	0.597886
BAP1	0.938327	0.484185	0.960884	0.999961	0.190826	0.999998	0.0457891	0.958851	0.931578	0.871521	0.799314	0.999886	0.599751	0.398316	0.796631
BARD1	0.924147	0.466393	0.979013	0.999961	0.628034	0.999998	0.355396	0.999417	0.578897	0.871084	0.332491	0.999886	0.592309	0.81163	0.746347
BASP1	0.938885	0.45617	0.993514	0.999961	0.570019	0.999998	0.159349	0.997562	0.655168	0.861468	0.103881	0.999886	0.809467	0.344181	0.000719883
BASP1P1	0.967496	0.98144	0.983154	0.999961	0.549314	0.999998	0.199562	0.999417	0.892715	0.851095	0.812059	0.999886	0.855641	0.870477	0.68122
BATF2	0.996411	0.638055	0.957688	0.999961	0.00045981	0.999998	6.15266e-05	0.999417	0.00175395	0.937671	0.00360805	0.999886	0.823781	0.914191	0.786267
BATF3	0.969227	0.780957	0.996818	0.999961	0.175966	0.999998	0.452851	0.958851	0.642869	0.718543	0.10445	0.999886	0.909698	0.374868	0.000442421
BAX	0.969227	0.528779	0.957688	0.999961	0.855611	0.999998	0.0677617	0.996261	0.693893	0.550986	0.45565	0.999886	0.415073	0.274375	0.724344
BAX	0.970292	0.854474	0.990183	0.999961	0.963348	0.999998	0.541747	0.999417	0.884081	0.666193	0.749364	0.999886	0.836304	0.988777	0.937131
BAZ1A	0.952672	0.7917	0.97663	0.999961	0.526211	0.999998	0.932259	0.999417	0.996714	0.964181	0.864209	0.999886	0.963886	0.616659	0.469352
BAZ1B	0.924147	0.460838	0.992376	0.999961	0.208678	0.999998	0.0254733	0.96807	0.49646	0.690208	0.0956449	0.999886	0.435399	0.17123	0.282892
BAZ1B	0.924147	0.590768	0.995667	0.999961	0.889793	0.999998	0.209881	0.998206	0.679729	0.746699	0.691632	0.999886	0.766398	0.628229	0.353292
BAZ2A	0.937128	0.626061	0.99971	0.999961	0.677189	0.999998	0.0408028	0.996339	0.706405	0.674649	0.333593	0.999886	0.823781	0.424941	0.625549
BAZ2B	0.960045	0.494029	0.964459	0.999961	0.498792	0.999998	0.717327	0.999417	0.997219	0.918926	0.695631	0.999886	0.719712	0.777408	0.791872
BBC3	0.976151	0.433872	0.960205	0.999961	0.601364	0.999998	0.068394	0.999417	0.454669	0.955568	0.380507	0.999886	0.592123	0.503137	1.03447e-05
BBIP1	0.924147	0.466393	0.968116	0.999961	0.20127	0.999998	0.208377	0.999417	0.811503	0.726487	0.0979337	0.999886	0.555614	0.705835	0.425494
BBIP1	0.952672	0.597787	0.995015	0.999961	0.781064	0.999998	0.606153	0.999417	0.846684	0.792926	0.454859	0.999886	0.68992	0.780723	0.46575
BBIP1	0.990954	0.68988	0.997192	0.999961	0.99401	0.999998	0.858428	0.999417	0.999162	0.997444	0.682869	0.999886	0.693108	0.988019	0.920826
BBOF1	0.9656	0.813181	0.957688	0.999961	0.276506	0.999998	0.323496	0.998206	0.487538	0.510413	0.973064	0.999886	0.663976	0.858203	0.471963
BBS1	0.952153	0.744006	0.957688	0.999961	0.316169	0.999998	0.448745	0.999417	0.259026	0.652094	0.798431	0.999886	0.761569	0.368582	0.132374
BBS10	0.937128	0.936007	0.982249	0.999961	0.304312	0.999998	0.523892	0.999417	0.943036	0.825059	0.491112	0.999886	0.863077	0.423055	0.506174
BBS12	0.924147	0.655079	0.977111	0.999961	0.284878	0.999998	0.547518	0.999417	0.996113	0.786824	0.743991	0.999886	0.832463	0.614153	0.194793
BBS2	0.923609	0.489146	0.968116	0.999961	0.000827	0.999998	0.439275	0.96807	0.00383447	0.950591	0.0290283	0.999886	0.449409	0.786499	0.00113377
BBS4	0.970943	0.879016	0.957688	0.999961	0.573723	0.999998	0.133435	0.999417	0.835521	0.715567	0.538503	0.999886	0.874815	0.71481	0.591487
BBS5	0.896187	0.429272	0.96006	0.999961	0.117597	0.999998	0.503163	0.996393	0.259184	0.656446	0.426281	0.999886	0.227483	0.952524	0.553478
BBS5	0.96493	0.470588	0.995667	0.999961	0.843514	0.999998	0.573414	0.999417	0.803896	0.718328	0.72821	0.999886	0.589999	0.970616	0.943401
BBS9	0.924147	0.472518	0.972127	0.999961	0.320431	0.999998	0.842274	0.999417	0.818531	0.809594	0.904831	0.999886	0.767301	0.451583	0.138508
BBX	0.982995	0.92262	0.957688	0.999961	0.692462	0.999998	0.221287	0.999417	0.648395	0.742577	0.256566	0.999886	0.962127	0.575364	0.163549
BBX	0.993288	0.927928	0.995406	0.999961	0.763931	0.999998	0.58895	0.999417	0.668054	0.880313	0.816574	0.999886	0.99798	0.812459	0.897281
BCAP29	0.924147	0.478524	0.960884	0.999961	0.152689	0.999998	5.29686e-05	0.958851	0.00039357	0.217093	0.000286387	0.999886	0.233845	0.596853	0.0637976
BCAP29	0.924147	0.487999	0.977018	0.999961	0.339568	0.999998	0.481493	0.998979	0.974919	0.974807	0.756476	0.999886	0.532695	0.619017	0.834118
BCAP31P2	0.938885	0.902624	0.958198	0.999961	0.998159	0.999998	0.324587	0.999417	0.398157	0.483345	0.474965	0.999886	0.796272	0.641485	0.864205
BCAR1	0.937128	0.45617	0.972256	0.999961	0.192973	0.999998	0.140629	0.999417	0.357959	0.681483	0.0399803	0.999886	0.947637	0.366779	0.0416191
BCAR1	0.971524	0.679439	0.997885	0.999961	0.891236	0.999998	0.282011	0.999417	0.926917	0.951807	0.198487	0.999886	0.961853	0.669942	0.156186
BCAR3	0.924147	0.682091	0.983154	0.999961	0.941891	0.999998	0.899544	0.999417	0.689948	0.964551	0.896814	0.999886	0.982614	0.714948	0.0523982
BCAS2	0.976934	0.782709	0.957688	0.999961	0.360522	0.999998	0.0890382	0.999417	0.803896	0.956219	0.498599	0.999886	0.734981	0.75847	0.779126
BCAS3	0.968388	0.492434	0.957688	0.999961	0.638354	0.999998	0.463799	0.979838	0.752037	0.85059	0.331038	0.999886	0.378779	0.91405	0.354774
BCAS3	0.976151	0.553608	0.957688	0.999961	0.715975	0.999998	0.504696	0.996261	0.884025	0.953925	0.77944	0.999886	0.434352	0.98315	0.784631
BCAS4	0.938885	0.683545	0.960884	0.999961	0.985176	0.999998	0.00231764	0.958851	0.35757	0.554628	0.093554	0.999886	0.716714	0.35122	0.0683959
BCAT1	0.923609	0.436998	0.972127	0.999961	0.00659324	0.999998	7.17635e-07	0.958851	0.0167089	0.482465	0.350213	0.999886	0.435399	0.232632	0.00603653
BCAT1	0.924147	0.456075	0.979163	0.999961	0.127335	0.999998	0.585993	0.999417	0.872575	0.918438	0.927804	0.999886	0.577649	0.892433	0.37781
BCAT2	0.988406	0.81714	0.995667	0.999961	0.534923	0.999998	0.818886	0.999417	0.83146	0.991155	0.60004	0.999886	0.84942	0.405969	0.939693
BCCIP	0.928495	0.437795	0.957688	0.999961	0.000612072	0.999998	0.00385443	0.991699	0.0764362	0.710723	0.163766	0.999886	0.333243	0.770958	9.53365e-06
BCCIP	0.962956	0.913108	0.977111	0.999961	0.958236	0.999998	0.455612	0.999417	0.921545	0.859956	0.492115	0.999886	0.830721	0.916642	0.153435
BCDIN3D	0.983893	0.458929	0.958473	0.999961	0.867346	0.999998	0.159317	0.999417	0.865704	0.887555	0.417169	0.999886	0.983263	0.706381	0.29206
BCKDHA	0.965598	0.700273	0.957688	0.999961	0.579673	0.999998	0.115797	0.999417	0.0393902	0.773836	0.104669	0.999886	0.52972	0.945774	0.143315
BCKDHB	0.962031	0.681409	0.968116	0.999961	0.423221	0.999998	0.0579439	0.958851	0.873116	0.672275	0.152076	0.999886	0.647198	0.465627	0.0479133
BCKDHB	0.96931	0.681486	0.968116	0.999961	0.603093	0.999998	0.182895	0.958851	0.90175	0.96585	0.46728	0.999886	0.846666	0.919775	0.327919
BCKDHB	0.987861	0.83311	0.983045	0.999961	0.749495	0.999998	0.666809	0.999417	0.960665	0.991155	0.546776	0.999886	0.962128	0.952797	0.75564
BCKDK	0.938885	0.46339	0.957688	0.999961	0.562534	0.999998	0.210301	0.979838	0.497146	0.580351	0.26345	0.999886	0.291755	0.944354	0.923449
BCKDK	0.938885	0.538134	0.957688	0.999961	0.847121	0.999998	0.844269	0.999417	0.665047	0.64542	0.398523	0.999886	0.501293	0.974138	0.991645
BCL10	0.969494	0.486888	0.968116	0.999961	0.113636	0.999998	0.261575	0.999417	0.656916	0.857168	0.470682	0.999886	0.640307	0.751207	0.621392
BCL11A	0.924147	0.437668	0.974621	0.999961	0.493184	0.999998	0.931325	0.999417	0.851107	0.669466	0.243546	0.999886	0.797214	0.897294	0.101983
BCL2	0.938885	0.890324	0.957688	0.999961	0.918636	0.999998	0.814028	0.999417	0.924677	0.97006	0.309234	0.999886	0.585124	0.571817	0.20402
BCL2	0.938885	0.978859	0.991538	0.999961	0.992649	0.999998	0.89007	0.999417	0.955371	0.993373	0.71321	0.999886	0.948545	0.817786	0.287704
BCL2L1	0.937128	0.49091	0.957688	0.999961	0.913721	0.999998	0.165728	0.96807	0.958012	0.75971	0.339498	0.999886	0.305313	0.924421	0.341943
BCL2L11	0.924147	0.446941	0.979013	0.999961	0.243438	0.999998	0.13175	0.96807	0.880701	0.652303	0.488208	0.999886	0.198812	0.467079	0.177772
BCL2L11	0.952672	0.477343	0.983541	0.999961	0.263487	0.999998	0.497784	0.999417	0.900432	0.71123	0.623923	0.999886	0.545063	0.727153	0.607424
BCL2L11	0.952672	0.620888	0.989844	0.999961	0.312851	0.999998	0.716131	0.999417	0.905696	0.773307	0.668554	0.999886	0.662974	0.845889	0.927148
BCL2L12	0.924147	0.456075	0.957688	0.999961	0.840174	0.999998	0.051922	0.999417	0.398925	0.5231	0.0257083	0.999886	0.441024	0.845234	0.0351203
BCL2L12P1	0.947	0.553295	0.957688	0.999961	0.117597	0.999998	0.0742666	0.959033	0.993974	0.642065	0.735399	0.999886	0.564466	0.401598	0.597978
BCL2L13	0.928495	0.631236	0.960884	0.999961	0.189699	0.999998	0.030201	0.996261	0.180107	0.436678	0.00210766	0.999886	0.367814	0.492361	0.110936
BCL2L13	0.947	0.644415	0.968828	0.999961	0.440597	0.999998	0.0945324	0.999417	0.389631	0.595276	0.0301765	0.999886	0.550493	0.69066	0.280215
BCL2L13	0.962956	0.936585	0.968828	0.999961	0.892915	0.999998	0.327788	0.999417	0.422279	0.645407	0.722665	0.999886	0.929409	0.949537	0.736209
BCL2L15	0.926004	0.58537	0.995667	0.999961	0.948876	0.999998	0.269469	0.975757	0.992368	0.773836	0.467536	0.999886	0.547322	0.532563	0.504341
BCL2L2	0.988728	0.573701	0.957688	0.999961	0.601513	0.999998	0.605673	0.999417	0.954614	0.917974	0.486078	0.999886	0.826644	0.901245	0.729059
BCL3	0.923609	0.85965	0.957688	0.999961	0.301543	0.999998	0.00839951	0.972218	0.977776	0.664527	0.49023	0.999886	0.602399	0.913183	0.281181
BCL6	0.924147	0.838828	0.957688	0.999961	0.337983	0.999998	0.41147	0.999417	0.749763	0.923767	0.65524	0.999886	0.654873	0.967067	0.143395
BCL7A	0.923609	0.47146	0.983263	0.999961	0.477168	0.999998	0.350713	0.999417	0.715369	0.866249	0.435912	0.999886	0.461089	0.898882	0.86443
BCL7B	0.947055	0.902996	0.960884	0.999961	0.865817	0.999998	0.038183	0.997562	0.855251	0.844676	0.465856	0.999886	0.847995	0.0945718	0.91178
BCL7C	0.937128	0.518048	0.957688	0.999961	0.282886	0.999998	0.126759	0.965428	0.826213	0.779434	0.382611	0.999886	0.373856	0.89034	0.827182
BCL9	0.980514	0.984287	0.957688	0.999961	0.980141	0.999998	0.142852	0.996261	0.816094	0.74085	0.0478454	0.999886	0.956062	0.628743	0.0132799
BCL9L	0.924147	0.477001	0.957688	0.999961	0.218467	0.999998	0.00327817	0.999417	0.354688	0.689101	0.00319733	0.999886	0.300122	0.690689	0.567296
BCL9L	0.937128	0.826751	0.992137	0.999961	0.236661	0.999998	0.941593	0.999417	0.957139	0.816749	0.510926	0.999886	0.429458	0.992821	0.640676
BCLAF1	0.923609	0.744177	0.957688	0.999961	0.606092	0.999998	0.050197	0.999417	0.208208	0.341398	0.00887852	0.999886	0.524726	0.564113	0.75411
BCLAF1	0.985738	0.956905	0.957688	0.999961	0.962802	0.999998	0.283822	0.999417	0.883032	0.701	0.0685875	0.999886	0.809493	0.678003	0.835743
BCLAF3	0.937128	0.518048	0.971941	0.999961	0.201198	0.999998	0.364208	0.996261	0.54891	0.671358	0.0350164	0.999886	0.870943	0.806084	0.330904
BCLAF3	0.937128	0.666565	0.99971	0.999961	0.491664	0.999998	0.90202	0.999417	0.986405	0.805551	0.615013	0.999886	0.880634	0.872503	0.590199
BCOR	0.923609	0.704426	0.957688	0.999961	0.456044	0.999998	0.0249728	0.960346	0.683421	0.318908	0.324209	0.999886	0.27891	0.764296	0.0263953
BCOR	0.923609	0.85416	0.960884	0.999961	0.974103	0.999998	0.959391	0.999417	0.860324	0.87173	0.489816	0.999886	0.982448	0.918575	0.188347
BCORL1	0.937128	0.940592	0.990697	0.999961	0.968168	0.999998	0.0592433	0.996261	0.933028	0.971135	0.436865	0.999886	0.313231	0.398316	0.109688
BCORP1	0.982225	0.712872	0.996818	0.999961	0.894509	0.999998	0.190123	0.999417	0.863588	0.93294	0.316739	0.999886	0.777417	0.921207	0.259671
BCR	0.974512	0.472034	0.957688	0.999961	0.897291	0.999998	0.00215472	0.958851	0.682262	0.834062	0.0468786	0.999886	0.398943	0.760211	0.139902
BCRP2	0.937128	0.702502	0.957688	0.999961	0.312851	0.999998	0.372711	0.975757	0.78105	0.659261	0.115943	0.999886	0.469318	0.81674	0.340497
BCRP2	0.980514	0.868973	0.979163	0.999961	0.582854	0.999998	0.626951	0.999417	0.941803	0.872454	0.465856	0.999886	0.9254	0.95246	0.647659
BCRP6	0.970943	0.607328	0.968116	0.999961	0.450156	0.999998	0.0274377	0.958851	0.702735	0.58899	0.125899	0.999886	0.84942	0.918901	0.154637
BCS1L	0.952672	0.633962	0.957688	0.999961	0.863433	0.999998	0.0489015	0.999417	0.976701	0.628438	0.822763	0.999886	0.990837	0.874609	0.909435
BCYRN1	0.938885	0.541675	0.972256	0.999961	0.306197	0.999998	0.483878	0.999417	0.870845	0.521215	0.563013	0.999886	0.777428	0.317447	0.927604
BDNF	0.938885	0.456075	0.957688	0.999961	0.0755776	0.999998	0.340816	0.96807	0.332296	0.422821	0.0667143	0.999886	0.210088	0.498246	0.0043144
BDNF	0.996025	0.48095	0.966083	0.999961	0.957437	0.999998	0.625084	0.999417	0.470178	0.529094	0.6266	0.999886	0.443632	0.657805	0.0320073
BEAN1	0.982995	0.937543	0.992137	0.999961	0.456396	0.999998	0.21771	0.998206	0.997038	0.979402	0.66771	0.999886	0.964937	0.791885	0.552736
BECN1	0.923609	0.501644	0.957688	0.999961	0.639649	0.999998	0.918508	0.991699	0.458148	0.596645	0.0424065	0.999886	0.805074	0.597718	0.619769
BEGAIN	0.941893	0.568147	0.972256	0.999961	0.117597	0.999998	0.951683	0.999417	0.995695	0.857629	0.865219	0.999886	0.682192	0.457211	0.496184
BEND3	0.923609	0.738769	0.960884	0.999961	0.608768	0.999998	0.486973	0.997562	0.701494	0.764299	0.360232	0.999886	0.713588	0.532343	0.498135
BEND3	0.976486	0.899609	0.99971	0.999961	0.701659	0.999998	0.982694	0.999417	0.909513	0.771045	0.751423	0.999886	0.79929	0.963048	0.57568
BEND4	0.923609	0.511649	0.993163	0.999961	0.600859	0.999998	0.498642	0.999417	0.641815	0.440505	0.417774	0.999886	0.581122	0.859253	0.00466097
BEND6	0.980633	0.712696	0.960884	0.999961	0.855353	0.999998	0.0241667	0.999417	0.419162	0.64542	0.153823	0.999886	0.770411	0.369479	0.342475
BEND7	0.928491	0.705979	0.979013	0.999961	0.195562	0.999998	0.261322	0.997562	0.730358	0.877699	0.648401	0.999886	0.556804	0.532908	0.259959
BEND7	0.956213	0.962493	0.995667	0.999961	0.897202	0.999998	0.601654	0.999417	0.789326	0.956444	0.869825	0.999886	0.934203	0.774839	0.524493
BEST2	0.980514	0.794901	0.960884	0.999961	0.847009	0.999998	0.362834	0.999417	0.955404	0.94329	0.394604	0.999886	0.297041	0.828362	0.825673
BEST3	0.937128	0.54128	0.960884	0.999961	0.000317782	0.999998	0.00478025	0.996393	0.111631	0.867566	0.188	0.999886	0.662581	0.347367	0.202223
BEST3	0.994262	0.542834	0.979389	0.999961	0.891236	0.999998	0.170248	0.999417	0.986786	0.989707	0.43909	0.999886	0.739907	0.929109	0.321736
BET1	0.924147	0.493154	0.979389	0.999961	0.0285795	0.999998	0.100173	0.972218	0.455014	0.576875	0.325847	0.999886	0.437764	0.920865	0.229343
BET1	0.924147	0.849449	0.988204	0.999961	0.491028	0.999998	0.269027	0.999417	0.840832	0.769992	0.573427	0.999886	0.716746	0.976501	0.43886
BET1L	0.937128	0.44911	0.957688	0.999961	0.351506	0.999998	0.2209	0.991699	0.577636	0.64542	0.35084	0.999886	0.304076	0.180015	0.389363
BET1L	0.947	0.49091	0.979699	0.999961	0.534923	0.999998	0.233314	0.996261	0.803985	0.801564	0.405468	0.999886	0.471815	0.495633	0.495998
BET1L	0.956823	0.746701	0.992137	0.999961	0.612265	0.999998	0.272474	0.999417	0.954948	0.965206	0.474455	0.999886	0.897364	0.81304	0.525992
BEX1	0.924147	0.436998	0.957688	0.999961	0.770831	0.999998	0.883826	0.999417	0.449188	0.79037	0.114914	0.999886	0.130963	0.993019	0.15306
BEX2	0.994709	0.548584	0.972256	0.999961	0.247245	0.999998	0.722159	0.991699	0.628119	0.997281	0.272502	0.999886	0.45991	0.539881	0.463525
BEX3	0.933396	0.436998	0.957688	0.999961	0.929237	0.999998	0.998405	0.999417	0.451343	0.437115	0.348289	0.999886	0.242455	0.896786	0.847251
BEX4	0.937128	0.581046	0.968828	0.999961	0.962944	0.999998	0.136439	0.999417	0.413923	0.537655	0.0261573	0.999886	0.913195	0.731223	0.540114
BEX5	0.955903	0.854759	0.957688	0.999961	0.912224	0.999998	0.822239	0.999417	0.805257	0.816448	0.282744	0.999886	0.478729	0.816356	0.263735
BFAR	0.938891	0.615919	0.995667	0.999961	0.5426	0.999998	0.0240868	0.958851	0.795177	0.561644	0.214829	0.999886	0.565567	0.479566	0.184974
BFSP1	0.923609	0.429272	0.960884	0.999961	0.887223	0.999998	0.00374374	0.972218	0.694294	0.480277	0.0948539	0.999886	0.285333	0.376506	0.048953
BGLAP	0.937128	0.598623	0.957688	0.999961	0.322952	0.999998	0.00967631	0.972218	0.419162	0.605025	0.159799	0.999886	0.4191	0.582489	0.621296
BGLAP	0.947	0.994474	0.982084	0.999961	0.570019	0.999998	0.350755	0.972218	0.689279	0.959297	0.653526	0.999886	0.821031	0.846844	0.932722
BHLHA9	0.947	0.81714	0.979013	0.999961	0.649393	0.999998	0.103634	0.999417	0.839799	0.939549	0.778668	0.999886	0.500794	0.99925	0.850083
BHLHB9	0.975942	0.685527	0.979389	0.999961	0.711066	0.999998	0.0654212	0.999417	0.896793	0.874901	0.434899	0.999886	0.751589	0.877334	0.572241
BHLHE23	0.976151	0.805485	0.974621	0.999961	0.473625	0.999998	0.186489	0.991699	0.866986	0.85059	0.385671	0.999886	0.84957	0.891127	0.398142
BHLHE40	0.864775	0.813192	0.957688	0.999961	0.48155	0.999998	0.340697	0.997795	0.144879	0.263067	0.0226373	0.999886	0.606273	0.827046	0.326655
BHLHE41	0.937128	0.433872	0.294975	0.999961	0.497888	0.999998	0.248765	0.999417	0.928953	0.464034	0.146255	0.999886	0.138752	0.764436	0.153365
BICD2	0.924147	0.457502	0.991052	0.999961	0.963296	0.999998	0.743224	0.999417	0.497082	0.988422	0.426798	0.999886	0.906529	0.960245	0.783995
BICDL2	0.962956	0.960314	0.972256	0.999961	0.514182	0.999998	0.0164503	0.958851	0.935169	0.908537	0.665603	0.999886	0.847377	0.169665	0.923568
BICRA	0.97168	0.637522	0.957688	0.999961	0.788479	0.999998	0.0952865	0.990132	0.433126	0.676299	0.14308	0.999886	0.963235	0.842279	0.962883
BICRAL	0.937128	0.48256	0.996698	0.999961	0.258554	0.999998	0.288619	0.999417	0.954614	0.920147	0.282744	0.999886	0.984308	0.609734	0.859735
BID	0.923609	0.446941	0.957688	0.999961	0.315037	0.999998	0.836477	0.999417	0.441212	0.677858	0.686883	0.999886	0.689174	0.811725	0.53783
BID	0.924147	0.470588	0.991671	0.999961	0.34505	0.999998	0.997907	0.999417	0.924765	0.791608	0.780343	0.999886	0.932488	0.913119	0.744615
BIK	0.938885	0.433872	0.957688	0.999961	0.0173478	0.999998	0.000708338	0.991699	0.15649	0.772317	0.0104085	0.999886	0.594169	0.252997	0.1218
BIN1	0.947	0.779334	0.957688	0.999961	0.00181178	0.999998	0.0114881	0.999417	0.00990359	0.905729	0.101933	0.999886	0.500794	0.843687	0.700229
BIN3	0.924147	0.470588	0.957688	0.999961	0.286111	0.999998	0.38394	0.991699	0.606047	0.673778	0.17366	0.999886	0.443632	0.946528	0.797305
BIRC2	0.996509	0.477343	0.992326	0.999961	0.72096	0.999998	0.0828937	0.999417	0.8456	0.887115	0.238902	0.999886	0.966019	0.694164	0.21082
BIRC3	0.938885	0.472518	0.957688	0.999961	0.423949	0.999998	0.41733	0.998206	0.00604995	0.287021	0.0229941	0.999886	0.308931	0.953636	0.388164
BIRC5	0.925851	0.455882	0.967125	0.999961	0.0698252	0.999998	0.00779814	0.96807	0.023288	0.291038	0.0012787	0.999886	0.27757	0.803641	0.901123
BIRC6	0.937128	0.504698	0.957688	0.999961	0.226398	0.999998	0.0238533	0.971979	0.83146	0.758221	0.219166	0.999886	0.563086	0.49584	0.739956
BIVM	0.940232	0.764374	0.957688	0.999961	0.387812	0.999998	0.739404	0.998206	0.984299	0.471453	0.614806	0.999886	0.962196	0.393508	0.452318
BLCAP	0.938885	0.519178	0.966083	0.999961	0.195562	0.999998	0.0303556	0.96807	0.813338	0.751069	0.247051	0.999886	0.842953	0.377116	0.57568
BLCAP	0.990249	0.709951	0.979389	0.999961	0.800986	0.999998	0.886416	0.999417	0.851049	0.904983	0.932451	0.999886	0.859294	0.963315	0.643072
BLID	0.923609	0.765798	0.968828	0.999961	0.908961	0.999998	0.0528086	0.975757	0.684949	0.732624	0.247338	0.999886	0.27757	0.742443	0.016848
BLM	0.937128	0.601076	0.973388	0.999961	0.650017	0.999998	0.450721	0.999417	0.726274	0.695317	0.319022	0.999886	0.629468	0.542549	0.976725
BLMH	0.956074	0.640757	0.972256	0.999961	0.36726	0.999998	0.0087715	0.975757	0.180967	0.731816	0.372549	0.999886	0.984446	0.914358	0.118261
BLVRA	0.937128	0.709951	0.968116	0.999961	0.637382	0.999998	0.250967	0.999417	0.748263	0.919957	0.484152	0.999886	0.482623	0.83722	0.43486
BLVRB	0.928495	0.446941	0.973086	0.999961	0.994534	0.999998	0.0138373	0.991699	0.989668	0.403887	0.727503	0.999886	0.562526	0.605287	0.878544
BLZF1	0.948039	0.785428	0.957688	0.999961	0.665347	0.999998	0.567616	0.999417	0.696321	0.801292	0.18065	0.999886	0.749118	0.499024	0.646518
BLZF1	0.993334	0.859359	0.972256	0.999961	0.86275	0.999998	0.667776	0.999417	0.93106	0.871988	0.342705	0.999886	0.952703	0.977105	0.970103
BMI1	0.924147	0.83139	0.957688	0.999961	0.767471	0.999998	0.355299	0.999417	0.4534	0.979143	0.629816	0.999886	0.721499	0.65323	0.73797
BMP1	0.924147	0.477343	0.957688	0.999961	0.942162	0.999998	0.672792	0.999417	0.812904	0.737995	0.244018	0.999886	0.289505	0.794418	0.978882
BMP2K	0.972937	0.630235	0.957688	0.999961	0.497134	0.999998	0.084469	0.996261	0.177514	0.569906	0.211094	0.999886	0.403357	0.8808	0.0845808
BMP2K	0.976934	0.934599	0.992137	0.999961	0.69527	0.999998	0.489356	0.999417	0.978576	0.971258	0.298414	0.999886	0.710662	0.98321	0.342641
BMP6	0.987861	0.98494	0.992516	0.999961	0.462493	0.999998	0.0944616	0.975757	0.318525	0.692339	0.0118789	0.999886	0.795864	0.957395	0.994145
BMP8B	0.941893	0.44911	0.980658	0.999961	0.794696	0.999998	0.0275137	0.972218	0.863524	0.718716	0.426539	0.999886	0.905028	0.9466	0.995454
BMPER	0.973998	0.893404	0.960884	0.999961	0.608899	0.999998	0.0107031	0.975757	0.0480922	0.548803	0.338321	0.999886	0.953205	0.154969	0.000878573
BMPR1A	0.923609	0.446941	0.960884	0.999961	0.68397	0.999998	0.0511438	0.999417	0.347518	0.46512	0.132079	0.999886	0.503432	0.652563	0.49117
BMPR1A	0.924147	0.448162	0.972127	0.999961	0.897031	0.999998	0.146795	0.999417	0.482718	0.621696	0.280966	0.999886	0.807126	0.678375	0.594634
BMPR1A	0.924147	0.598961	0.992137	0.999961	0.950457	0.999998	0.387549	0.999417	0.934799	0.791608	0.546381	0.999886	0.854087	0.843426	0.8562
BMPR2	0.923609	0.403179	0.957688	0.999961	0.582569	0.999998	0.319005	0.999417	0.585069	0.837766	0.374379	0.999886	0.560438	0.879499	0.43412
BMS1	0.962956	0.97939	0.964186	0.999961	0.998159	0.999998	0.029246	0.999417	0.741477	0.818092	0.104166	0.999886	0.751138	0.216664	0.0408417
BMS1P10	0.924147	0.477343	0.977018	0.999961	0.564793	0.999998	0.0256154	0.999417	0.301424	0.714943	0.014453	0.999886	0.256769	0.835704	0.000949295
BMS1P16	0.924147	0.486116	0.991052	0.999961	0.359276	0.999998	0.242383	0.999417	0.25869	0.926157	0.401797	0.999886	0.580256	0.775521	0.76958
BMS1P2	0.937128	0.431768	0.974621	0.999961	0.208119	0.999998	0.267226	0.999417	0.896433	0.631952	0.287771	0.999886	0.842903	0.752089	0.0585066
BMS1P2	0.986185	0.972977	0.995667	0.999961	0.913721	0.999998	0.77128	0.999417	0.984604	0.989683	0.637662	0.999886	0.894687	0.835695	0.140917
BMS1P8	0.947	0.494666	0.957688	0.999961	0.899256	0.999998	0.973363	0.999417	0.997077	0.620425	0.569812	0.999886	0.574005	0.897294	0.0199528
BMS1P9	0.924147	0.551521	0.968528	0.999961	0.865812	0.999998	0.119723	0.999417	0.690293	0.818804	0.0892985	0.999886	0.62559	0.658031	0.0305187
BMT2	0.937128	0.719445	0.960884	0.999961	0.392251	0.999998	0.212125	0.991699	0.725927	0.910411	0.0954036	0.999886	0.924008	0.667991	0.0103478
BNC1	0.994751	0.794253	0.957688	0.999961	0.493767	0.999998	0.349423	0.998206	0.967248	0.795191	0.53672	0.999886	0.929636	0.621975	0.0170138
BNC2	0.950332	0.519178	0.995015	0.999961	0.242258	0.999998	0.00943795	0.96807	0.27989	0.61759	0.00858215	0.999886	0.746023	0.838499	0.103902
BNC2	0.95279	0.551017	0.996818	0.999961	0.469159	0.999998	0.264641	0.999417	0.884081	0.944656	0.569531	0.999886	0.962831	0.947699	0.785685
BNC2-AS1	0.924147	0.736879	0.972256	0.999961	0.303071	0.999998	0.825012	0.996393	0.985001	0.988382	0.366977	0.999886	0.682192	0.706381	0.613431
BNIP1	0.975333	0.881883	0.957688	0.999961	0.0949303	0.999998	0.107333	0.958851	0.914376	0.7033	0.31967	0.999886	0.845666	0.148087	0.00445685
BNIP2	0.924147	0.470588	0.957688	0.999961	0.488452	0.999998	0.0603964	0.979838	0.00851456	0.349666	0.0124029	0.999886	0.195113	0.867845	0.547092
BNIP2	0.937128	0.654483	0.992326	0.999961	0.925441	0.999998	0.724165	0.999417	0.663314	0.776151	0.285265	0.999886	0.398002	0.880605	0.8127
BNIP3	0.937128	0.476007	0.957688	0.999961	0.564778	0.999998	0.00385955	0.935306	0.604277	0.938691	0.0210676	0.999886	0.461089	0.284499	0.522415
BNIP3L	0.954794	0.760766	0.957688	0.999961	0.639649	0.999998	0.056725	0.991699	0.134626	0.555814	0.247296	0.999886	0.738616	0.660933	0.138114
BNIP3L	0.981572	0.91634	0.995015	0.999961	0.834669	0.999998	0.600025	0.999417	0.700458	0.990709	0.407025	0.999886	0.994679	0.805448	0.854152
BOD1	0.924147	0.762843	0.980082	0.999961	0.419893	0.999998	0.653437	0.999417	0.346226	0.756223	0.0572076	0.999886	0.503432	0.813915	0.105207
BOD1L1	0.956823	0.643417	0.957688	0.999961	0.658481	0.999998	0.0165238	0.996261	0.696321	0.40944	0.212672	0.999886	0.525176	0.265705	0.757771
BOD1L1	0.962956	0.743022	0.960884	0.999961	0.822559	0.999998	0.0206582	0.996261	0.724409	0.43417	0.511557	0.999886	0.842921	0.463475	0.765942
BOD1L1	0.997051	0.760766	0.996793	0.999961	0.895886	0.999998	0.20318	0.996261	0.964814	0.810103	0.849322	0.999886	0.854422	0.522026	0.963078
BOK	0.957307	0.766711	0.957688	0.999961	0.266115	0.999998	0.179611	0.958851	0.992368	0.839946	0.388394	0.999886	0.465556	0.591737	0.669655
BOLA1	0.938885	0.960314	0.957688	0.999961	0.87221	0.999998	0.0362144	0.975757	0.27355	0.649468	0.372916	0.999886	0.376989	0.583672	0.700118
BOLA2B	0.974359	0.492434	0.978782	0.999961	0.395156	0.999998	0.00381195	0.958851	0.310584	0.451899	0.315013	0.999886	0.791038	0.269225	0.61548
BOLA2B	0.992049	0.913994	0.979389	0.999961	0.957208	0.999998	0.237629	0.999417	0.770184	0.941992	0.504225	0.999886	0.907666	0.406007	0.878526
BOLA2B	0.996025	0.996629	0.995427	0.999961	0.996679	0.999998	0.924437	0.999417	0.99265	0.97748	0.900776	0.999886	0.948134	0.996053	0.988287
BOLA3	0.924147	0.518756	0.957688	0.999961	0.319368	0.999998	0.986617	0.999417	0.820705	0.652094	0.500217	0.999886	0.279387	0.968765	0.704774
BOLA3P3	0.938885	0.500673	0.99971	0.999961	0.40916	0.999998	0.958377	0.999417	0.783942	0.813215	0.214275	0.999886	0.953763	0.919775	0.659217
BOP1	0.962031	0.61054	0.968116	0.999961	0.319176	0.999998	0.136538	0.991699	0.544481	0.666452	0.253633	0.999886	0.623945	0.792392	0.440861
BORA	0.928495	0.888355	0.957688	0.999961	0.846096	0.999998	0.140913	0.958851	0.243022	0.942567	0.0341797	0.999886	0.873036	0.723296	0.266883
BORCS5	0.924147	0.433872	0.980082	0.999961	0.128336	0.999998	0.74921	0.999417	0.384763	0.762761	0.320232	0.999886	0.787065	0.824919	0.416629
BORCS6	0.95773	0.795585	0.993138	0.999961	0.206471	0.999998	0.344647	0.96807	0.881121	0.73633	0.67561	0.999886	0.443632	0.75237	0.223903
BORCS6	0.99762	0.833914	0.994283	0.999961	0.529656	0.999998	0.627296	0.972218	0.917992	0.872069	0.932046	0.999886	0.693836	0.994793	0.882157
BORCS7	0.924147	0.433872	0.957688	0.999961	0.571041	0.999998	0.000894066	0.991699	0.223588	0.476152	0.0318904	0.999886	0.263864	0.31084	0.967655
BORCS7-ASMT	0.938885	0.866402	0.960884	0.999961	0.607283	0.999998	0.970685	0.999417	0.980329	0.977447	0.983495	0.999886	0.586781	0.99002	0.998134
BORCS8	0.924147	0.470588	0.979294	0.999961	0.164476	0.999998	0.0385346	0.96807	0.871081	0.553207	0.530866	0.999886	0.713588	0.148087	0.035176
BORCS8	0.985738	0.682979	0.995667	0.999961	0.780706	0.999998	0.159171	0.975757	0.893371	0.64542	0.580149	0.999886	0.717738	0.470224	0.427442
BORCS8	0.994357	0.853231	0.997036	0.999961	0.925278	0.999998	0.302632	0.999417	0.94992	0.758439	0.784956	0.999886	0.805098	0.968106	0.683562
BORCS8-MEF2B	0.947	0.486888	0.972256	0.999961	0.331881	0.999998	0.0238731	0.958851	0.375734	0.456528	0.0086211	0.999886	0.507077	0.915184	0.932088
BORCS8-MEF2B	0.961452	0.913764	0.979389	0.999961	0.69738	0.999998	0.030201	0.996261	0.397678	0.778763	0.305628	0.999886	0.960453	0.957755	0.93329
BPGM	0.937128	0.658546	0.960884	0.999961	0.399498	0.999998	0.233261	0.999417	0.933352	0.957344	0.32772	0.999886	0.634066	0.657805	0.0272637
BPHL	0.967244	0.684065	0.972127	0.999961	0.557794	0.999998	0.0556153	0.999417	0.0188368	0.497276	0.013184	0.999886	0.894687	0.813838	0.298438
BPIFB2	0.999161	0.679254	0.957688	0.999961	0.40916	0.999998	0.851565	0.997795	0.999385	0.575372	0.896055	0.999886	0.771399	0.967544	0.209731
BPNT1	0.924147	0.437668	0.973388	0.999961	0.09809	0.999998	0.0447933	0.975757	0.472293	0.747403	0.271491	0.999886	0.679155	0.360533	0.109172
BPNT1	0.952672	0.987802	0.995667	0.999961	0.687765	0.999998	0.827618	0.999417	0.621309	0.869126	0.770368	0.999886	0.952832	0.729536	0.164386
BPTF	0.924147	0.469029	0.957688	0.999961	0.570787	0.999998	0.311408	0.996261	0.467902	0.580627	0.152512	0.999886	0.507044	0.567758	0.272814
BPTF	0.948039	0.760487	0.973388	0.999961	0.822796	0.999998	0.381589	0.999417	0.9787	0.961772	0.29995	0.999886	0.726391	0.782891	0.299959
BPTF	0.982995	0.845871	0.988204	0.999961	0.933109	0.999998	0.649351	0.999417	0.995695	0.971918	0.337642	0.999886	0.931596	0.979266	0.768792
BRAF	0.924147	0.711026	0.981803	0.999961	0.222828	0.999998	0.612859	0.999417	0.920751	0.788789	0.449212	0.999886	0.820041	0.804741	0.154985
BRAP	0.970943	0.854474	0.971708	0.999961	0.951382	0.999998	0.0129337	0.975757	0.606047	0.871298	0.0961157	0.999886	0.894237	0.678734	0.661275
BRAT1	0.982995	0.650517	0.968116	0.999961	0.48155	0.999998	0.00474495	0.999417	0.748737	0.706644	0.0600247	0.999886	0.791739	0.683084	0.502142
BRCA1	0.938885	0.465367	0.957688	0.999961	0.90696	0.999998	0.0942179	0.996339	0.140249	0.491276	0.00994874	0.999886	0.27122	0.775521	0.736737
BRCA2	0.999582	0.510245	0.957688	0.999961	0.388545	0.999998	0.160281	0.996261	0.715236	0.40944	0.127796	0.999886	0.913195	0.358238	0.359569
BRCC3	0.923609	0.403179	0.957688	0.999961	0.860158	0.999998	0.014828	0.958851	0.211922	0.483345	0.0331362	0.999886	0.0992835	0.443997	0.138192
BRCC3	0.96493	0.524136	0.966083	0.999961	0.898418	0.999998	0.10323	0.971979	0.474147	0.494251	0.201796	0.999886	0.831887	0.848676	0.437998
BRCC3	0.986185	0.563167	0.968116	0.999961	0.984512	0.999998	0.926129	0.999417	0.935169	0.737801	0.218856	0.999886	0.917099	0.938854	0.661655
BRD1	0.924147	0.437668	0.973917	0.999961	0.537023	0.999998	0.430467	0.996261	0.843752	0.732624	0.448399	0.999886	0.666329	0.913988	0.910072
BRD2	0.924147	0.494029	0.810204	0.999961	0.530806	0.999998	0.0396016	0.999417	0.885393	0.701	0.0186808	0.999886	0.300122	0.771196	0.997103
BRD3	0.924147	0.399486	0.957688	0.999961	0.250097	0.999998	0.222705	0.991699	0.208208	0.631636	0.0312328	0.999886	0.267132	0.0972817	0.194487
BRD3	0.938885	0.700733	0.968116	0.999961	0.554927	0.999998	0.318562	0.998206	0.79767	0.857629	0.177242	0.999886	0.878384	0.66096	0.755994
BRD3	0.984163	0.961135	0.995667	0.999961	0.826813	0.999998	0.339396	0.999417	0.80796	0.887268	0.391472	0.999886	0.909548	0.886921	0.858283
BRD3OS	0.947	0.497911	0.990183	0.999961	0.792342	0.999998	0.567421	0.999417	0.544742	0.647161	0.727165	0.999886	0.576693	0.918575	0.0240694
BRD3OS	0.956823	0.888234	0.995667	0.999961	0.895472	0.999998	0.654639	0.999417	0.904632	0.989683	0.869561	0.999886	0.621532	0.939129	0.376524
BRD4	0.924147	0.503356	0.957688	0.999961	0.58734	0.999998	0.0114802	0.975757	0.60798	0.385919	0.444462	0.999886	0.279387	0.231633	0.440135
BRD4	0.947055	0.508851	0.957688	0.999961	0.677149	0.999998	0.0888753	0.975757	0.733804	0.912312	0.619591	0.999886	0.846495	0.56336	0.784023
BRD4	0.962956	0.528484	0.957688	0.999961	0.912224	0.999998	0.966214	0.999417	0.795177	0.931677	0.947293	0.999886	0.94077	0.992297	0.926669
BRD7P2	0.938885	0.688622	0.993514	0.999961	0.715543	0.999998	0.628908	0.999417	0.847993	0.977447	0.953528	0.999886	0.553098	0.585052	0.469892
BRD7P3	0.981049	0.818347	0.959963	0.999961	0.999712	0.999998	0.103709	0.999417	0.622545	0.724626	0.305606	0.999886	0.935801	0.943958	0.880315
BRD8	0.938885	0.964867	0.98539	0.999961	0.689681	0.999998	0.499969	0.958851	0.999063	0.775477	0.145405	0.999886	0.868129	0.642845	0.916857
BRD9	0.937128	0.586658	0.974621	0.999961	0.271411	0.999998	0.0988711	0.958851	0.911913	0.948823	0.230721	0.999886	0.588973	0.257359	0.154951
BREA2	0.962956	0.963512	0.960884	0.999961	0.495284	0.999998	0.391256	0.988654	0.0765632	0.318908	0.0302106	0.999886	0.488771	0.999981	0.414338
BRF1	0.937128	0.777949	0.957688	0.999961	0.673147	0.999998	0.0152091	0.966755	0.61988	0.518118	0.0669279	0.999886	0.778876	0.572886	0.650666
BRF1	0.994751	0.783995	0.957688	0.999961	0.975637	0.999998	0.175275	0.999417	0.723016	0.661127	0.699856	0.999886	0.942889	0.845234	0.825806
BRF2	0.928495	0.501827	0.988505	0.999961	0.181763	0.999998	0.0925285	0.96807	0.973819	0.973476	0.769651	0.999886	0.712389	0.321339	0.640676
BRI3	0.962956	0.493154	0.979389	0.999961	0.50779	0.999998	0.278461	0.958851	0.634083	0.48525	0.464354	0.999886	0.39884	0.705616	0.11912
BRI3BP	0.986826	0.9784	0.992137	0.999961	0.488608	0.999998	0.296658	0.96807	0.732397	0.89087	0.538032	0.999886	0.84043	0.714948	0.114721
BRI3P1	0.938885	0.444746	0.957688	0.999961	0.875379	0.999998	0.135772	0.958851	0.530222	0.432677	0.752848	0.999886	0.565768	0.989992	0.276102
BRICD5	0.937128	0.579634	0.957688	0.999961	0.301621	0.999998	0.145192	0.999417	0.750924	0.610466	0.580681	0.999886	0.481906	0.908593	0.0236913
BRIP1	0.95279	0.92992	0.988204	0.999961	0.148805	0.999998	0.787023	0.996339	0.912376	0.805742	0.982381	0.999886	0.778487	0.186983	0.67919
BRIX1	0.923609	0.43246	0.957688	0.999961	0.777015	0.999998	0.0121297	0.999417	0.369768	0.666193	0.117933	0.999886	0.374042	0.759738	0.210603
BRK1	0.979528	0.722987	0.991052	0.999961	0.352339	0.999998	0.00600714	0.975757	0.798086	0.656815	0.436865	0.999886	0.880368	0.136939	0.0235784
BRK1	0.994357	0.991473	0.992189	0.999961	0.765638	0.999998	0.0844153	0.999417	0.993974	0.798808	0.508053	0.999886	0.977382	0.202638	0.600744
BRMS1	0.938885	0.632507	0.957688	0.999961	0.122946	0.999998	0.896816	0.997795	0.531556	0.673011	0.796466	0.999886	0.379239	0.9964	0.362991
BRMS1L	0.924147	0.465367	0.96006	0.999961	0.838369	0.999998	0.552705	0.996339	0.61985	0.461033	0.97195	0.999886	0.956418	0.944569	0.323729
BROX	0.959574	0.436998	0.957688	0.999961	0.432811	0.999998	0.0949521	0.999417	0.209936	0.639385	0.0470495	0.999886	0.557965	0.918892	0.0515835
BRPF1	0.960117	0.474315	0.983054	0.999961	0.280735	0.999998	0.0740024	0.958851	0.719465	0.895356	0.223105	0.999886	0.65765	0.469932	0.191348
BRPF3	0.938885	0.64289	0.972256	0.999961	0.469364	0.999998	0.552452	0.999417	0.856212	0.810103	0.124652	0.999886	0.688414	0.906745	0.482509
BRSK2	0.952672	0.53116	0.960884	0.999961	0.762338	0.999998	0.310341	0.999417	0.957139	0.569906	0.111406	0.999886	0.473012	0.921139	0.614533
BRSK2	0.969227	0.881718	0.99971	0.999961	0.954195	0.999998	0.704212	0.999417	0.989668	0.966791	0.773507	0.999886	0.653631	0.932203	0.689538
BRWD1	0.947	0.440653	0.957688	0.999961	0.24612	0.999998	0.0154514	0.958851	0.530222	0.465248	0.196426	0.999886	0.534587	0.277741	0.0876231
BRWD1	0.965452	0.45617	0.957688	0.999961	0.306646	0.999998	0.130152	0.96807	0.563964	0.476152	0.252551	0.999886	0.754382	0.927664	0.110626
BRWD1	0.970553	0.470588	0.972256	0.999961	0.814553	0.999998	0.319909	0.998206	0.656366	0.851021	0.315908	0.999886	0.90907	0.947699	0.569989
BRWD1	0.982115	0.85863	0.980018	0.999961	0.957855	0.999998	0.859406	0.999417	0.769845	0.993373	0.416686	0.999886	0.998198	0.992783	0.791872
BRWD1-IT2	0.938885	0.744696	0.995406	0.999961	0.355229	0.999998	0.689354	0.996261	0.924765	0.576826	0.991551	0.999886	0.971159	0.264151	0.534061
BRWD3	0.980514	0.975181	0.974621	0.999961	0.961749	0.999998	0.0776325	0.999417	0.776029	0.905729	0.823929	0.999886	0.558513	0.994793	0.641428
BSDC1	0.924147	0.508851	0.957688	0.999961	0.17656	0.999998	0.0131968	0.958851	0.164833	0.695317	0.480722	0.999886	0.289269	0.169665	0.125207
BSDC1	0.924147	0.519371	0.957688	0.999961	0.635624	0.999998	0.604228	0.999417	0.873116	0.937738	0.494114	0.999886	0.386752	0.898957	0.184544
BSG	0.937128	0.483016	0.957688	0.999961	0.584759	0.999998	0.154594	0.991699	0.474147	0.578429	0.283965	0.999886	0.27757	0.971096	0.868624
BSN	0.976868	0.581046	0.993138	0.999961	0.104201	0.999998	0.974361	0.999417	0.111631	0.999817	0.280923	0.999886	0.69116	0.70049	0.0285237
BSPRY	0.977559	0.980254	0.958198	0.999961	0.55217	0.999998	0.87693	0.958851	0.97849	0.812713	0.71124	0.999886	0.561836	0.737338	0.940625
BST2	0.924147	0.475449	0.967446	0.999961	0.178206	0.999998	0.100324	0.999417	0.470631	0.773836	0.0540972	0.999886	0.700701	0.3104	2.99343e-08
BST2	0.999161	0.722012	0.974621	0.999961	0.991258	0.999998	0.489403	0.999417	0.564076	0.97006	0.330786	0.999886	0.952612	0.88187	5.27073e-06
BTAF1	0.924147	0.48095	0.993138	0.999961	0.944574	0.999998	0.176179	0.999417	0.633426	0.806719	0.313208	0.999886	0.912808	0.962001	0.251933
BTBD1	0.924147	0.890032	0.960884	0.999961	0.303427	0.999998	0.894066	0.999417	0.784766	0.794147	0.519732	0.999886	0.987077	0.588696	0.866941
BTBD10	0.930233	0.430117	0.995958	0.999961	0.908906	0.999998	0.0857303	0.999417	0.485722	0.479231	0.302396	0.999886	0.714968	0.932833	0.31849
BTBD2	0.937128	0.485546	0.957688	0.999961	0.791109	0.999998	0.392218	0.999417	0.701291	0.724626	0.270086	0.999886	0.258638	0.723709	0.946375
BTBD3	0.956213	0.458929	0.966083	0.999961	0.556741	0.999998	0.567617	0.999417	0.534538	0.644919	0.343227	0.999886	0.948897	0.603448	0.726173
BTBD6	0.924147	0.959614	0.957688	0.999961	0.397421	0.999998	0.314496	0.999417	0.249548	0.495396	0.0360932	0.999886	0.478729	0.513943	0.981921
BTBD6P1	0.938885	0.52023	0.957688	0.999961	0.117597	0.999998	0.155611	0.972218	0.816024	0.644919	0.252421	0.999886	0.777417	0.442152	0.560677
BTBD7	0.924147	0.557633	0.957688	0.999961	0.812448	0.999998	0.0998535	0.979838	0.55007	0.569906	0.0482608	0.999886	0.638777	0.317447	0.000254002
BTBD7	0.937128	0.74775	0.979389	0.999961	0.837374	0.999998	0.671537	0.999417	0.688966	0.712022	0.399775	0.999886	0.698612	0.562743	0.0584005
BTBD7	0.938885	0.839919	0.985734	0.999961	0.909612	0.999998	0.835658	0.999417	0.951765	0.922791	0.705134	0.999886	0.698765	0.565755	0.494532
BTBD9	0.923896	0.564231	0.977111	0.999961	0.593022	0.999998	0.0235796	0.999417	0.0993388	0.256735	0.0156847	0.999886	0.389993	0.849723	0.261733
BTF3	0.937128	0.620609	0.995015	0.999961	0.422383	0.999998	0.210301	0.999417	0.873593	0.745633	0.104345	0.999886	0.652343	0.781095	0.107957
BTF3L4	0.937128	0.603904	0.968116	0.999961	0.891236	0.999998	0.558889	0.999417	0.48474	0.39658	0.170722	0.999886	0.618028	0.686577	0.910255
BTF3L4	0.938885	0.781999	0.972256	0.999961	0.904643	0.999998	0.680412	0.999417	0.628664	0.695833	0.221577	0.999886	0.744888	0.99289	0.95434
BTF3P11	0.947	0.501827	0.966083	0.999961	0.390385	0.999998	0.232531	0.999417	0.991098	0.855966	0.534379	0.999886	0.94077	0.707033	0.269928
BTG1	0.924147	0.954298	0.99645	0.999961	0.222828	0.999998	0.040239	0.999417	0.136444	0.564423	0.0988398	0.999886	0.377743	0.659443	0.00832941
BTG2	0.937128	0.912683	0.982084	0.999961	0.897544	0.999998	0.426521	0.96807	0.890709	0.773307	0.238096	0.999886	0.374042	0.632459	0.0720976
BTG3	0.923609	0.501163	0.960884	0.999961	0.325956	0.999998	0.529687	0.999417	0.696127	0.82538	0.395598	0.999886	0.634689	0.724852	0.82489
BTN2A1	0.923609	0.428572	0.960884	0.999961	0.507066	0.999998	0.127182	0.991699	0.0655733	0.256735	0.122046	0.999886	0.251783	0.3208	0.669931
BTN2A1	0.974512	0.522637	0.973388	0.999961	0.620831	0.999998	0.135467	0.999417	0.279452	0.576998	0.340269	0.999886	0.894687	0.938008	0.898667
BTN2A2	0.938885	0.475449	0.972256	0.999961	0.9453	0.999998	0.314344	0.996393	0.529522	0.935393	0.467792	0.999886	0.924622	0.642389	0.187093
BTN2A3P	0.937128	0.737616	0.957688	0.999961	0.68397	0.999998	0.000409982	0.958851	0.779453	0.704637	0.319613	0.999886	0.601235	0.147394	0.523519
BTN2A3P	0.975942	0.88947	0.980082	0.999961	0.827681	0.999998	0.383288	0.996261	0.968655	0.710683	0.803194	0.999886	0.977382	0.725575	0.612086
BTN3A1	0.924147	0.848082	0.991052	0.999961	0.555429	0.999998	0.872254	0.991699	0.978793	0.891831	0.505809	0.999886	0.917698	0.808211	0.29145
BTN3A2	0.923609	0.514824	0.982084	0.999961	0.132151	0.999998	0.291912	0.999417	0.598808	0.700776	0.140567	0.999886	0.64378	0.410693	0.0303641
BTN3A2	0.962956	0.654222	0.9992	0.999961	0.450156	0.999998	0.603595	0.999417	0.899736	0.837812	0.595379	0.999886	0.857952	0.657533	0.32206
BTNL2	0.953064	0.745295	0.986659	0.999961	0.247023	0.999998	0.0474	0.991699	0.853017	0.736152	0.922701	0.999886	0.873853	0.440713	0.4791
BTRC	0.980514	0.854689	0.974621	0.999961	0.0664642	0.999998	0.900095	0.999417	0.952217	0.95218	0.547709	0.999886	0.738918	0.647112	0.156791
BUB1	0.961452	0.805545	0.957688	0.999961	0.414058	0.999998	0.295277	0.999417	0.737579	0.881795	0.683886	0.999886	0.964937	0.763993	0.0874948
BUB1B-PAK6	0.924147	0.492724	0.977018	0.999961	0.460073	0.999998	0.523437	0.996261	0.33724	0.628438	0.714161	0.999886	0.891293	0.916337	0.9457
BUB3	0.937128	0.446941	0.957688	0.999961	0.100515	0.999998	0.0099714	0.991699	0.891366	0.605025	0.2612	0.999886	0.411497	0.210943	0.0626615
BUB3	0.954265	0.657375	0.980658	0.999961	0.515217	0.999998	0.919978	0.999417	0.968655	0.802386	0.556317	0.999886	0.716303	0.665992	0.937182
BUD13	0.937128	0.437668	0.957688	0.999961	0.809382	0.999998	0.567257	0.999417	0.978576	0.772597	0.671318	0.999886	0.278952	0.805531	0.402915
BUD23	0.938885	0.830914	0.972127	0.999961	0.727679	0.999998	0.144332	0.999417	0.0561264	0.697439	0.00860854	0.999886	0.436166	0.745844	0.673947
BUD31	0.974587	0.754752	0.993514	0.999961	0.344162	0.999998	0.0129761	0.958851	0.94568	0.983838	0.513194	0.999886	0.832128	0.274375	0.825263
BVES	0.962956	0.596686	0.957688	0.999961	0.870406	0.999998	0.90207	0.999417	0.332296	0.803656	0.0066236	0.999886	0.681655	0.878315	0.0979927
BVES-AS1	0.928491	0.433872	0.978351	0.999961	0.588912	0.999998	0.992398	0.998206	0.788962	0.684515	0.717493	0.999886	0.856067	0.832043	0.36842
BYSL	0.962956	0.674196	0.979389	0.999961	0.57052	0.999998	0.0562793	0.958851	0.699416	0.605025	0.0657956	0.999886	0.996078	0.435523	0.0355054
BZW1	0.924147	0.474608	0.957688	0.999961	0.793822	0.999998	0.285304	0.999417	0.805925	0.621696	0.394604	0.999886	0.716714	0.724807	0.595758
BZW1	0.924147	0.486975	0.957688	0.999961	0.798811	0.999998	0.598343	0.999417	0.981085	0.642789	0.912796	0.999886	0.911405	0.736033	0.7336
BZW1	0.980514	0.669699	0.979163	0.999961	0.982381	0.999998	0.640803	0.999417	0.999162	0.839809	0.948132	0.999886	0.971661	0.786499	0.736209
BZW1P1	0.938885	0.493154	0.957688	0.999961	0.536847	0.999998	0.992398	0.999417	0.962573	0.988197	0.967666	0.999886	0.427079	0.912511	0.501157
BZW2	0.970943	0.565949	0.957688	0.999961	0.0292796	0.999998	0.0235939	0.991699	0.152964	0.64542	0.621968	0.999886	0.529085	0.730626	0.0670547
BZW2	0.985738	0.927742	0.995015	0.999961	0.432363	0.999998	0.755231	0.999417	0.943548	0.710723	0.997499	0.999886	0.897343	0.968804	0.0714526
C10orf55	0.980576	0.936446	0.966725	0.999961	0.924443	0.999998	0.924779	0.996261	0.684344	0.971768	0.790164	0.999886	0.936134	0.71496	0.0512279
C10orf57	0.937128	0.524351	0.960884	0.999961	0.222109	0.999998	0.643279	0.999417	0.859863	0.595503	0.8055	0.999886	0.649843	0.849188	0.881593
C10orf88	0.928495	0.486116	0.957688	0.999961	0.601809	0.999998	0.150474	0.989538	0.790941	0.725434	0.750178	0.999886	0.896656	0.632459	0.668034
C11orf1	0.928495	0.654272	0.992137	0.999961	0.280754	0.999998	0.357575	0.999417	0.62005	0.884614	0.7363	0.999886	0.799971	0.770958	0.519544
C11orf24	0.947	0.904804	0.995667	0.999961	0.231603	0.999998	0.145192	0.999417	0.557831	0.605025	0.750178	0.999886	0.629916	0.780089	0.686867
C11orf42	0.929317	0.492724	0.99971	0.999961	0.986033	0.999998	0.286596	0.999417	0.934326	0.863737	0.157871	0.999886	0.465964	0.707033	0.0700246
C11orf49	0.924147	0.504626	0.960884	0.999961	0.209885	0.999998	0.0370398	0.996261	0.476286	0.535262	0.228288	0.999886	0.43102	0.818604	0.586286
C11orf49	0.947	0.603202	0.968116	0.999961	0.964014	0.999998	0.888199	0.998206	0.804174	0.586334	0.304773	0.999886	0.887872	0.900736	0.953834
C11orf54	0.924147	0.433872	0.957688	0.999961	0.41129	0.999998	0.138368	0.999417	0.699416	0.516183	0.549909	0.999886	0.458344	0.820648	0.403567
C11orf54	0.947	0.645696	0.983045	0.999961	0.692048	0.999998	0.425211	0.999417	0.889888	0.773836	0.701634	0.999886	0.830057	0.975442	0.609363
C11orf58	0.928495	0.599872	0.968116	0.999961	0.208678	0.999998	0.496262	0.999417	0.863404	0.751615	0.702452	0.999886	0.439329	0.813518	0.503335
C11orf58	0.937128	0.79683	0.973388	0.999961	0.98715	0.999998	0.877254	0.999417	0.98127	0.903789	0.781815	0.999886	0.875896	0.996318	0.967816
C11orf65	0.924147	0.437668	0.957688	0.999961	0.00110337	0.999998	0.0200552	0.999417	0.589342	0.850425	0.494294	0.999886	0.279387	0.701504	0.750463
C11orf68	0.937128	0.582571	0.982084	0.999961	0.262771	0.999998	0.916941	0.999417	0.999162	0.619956	0.592381	0.999886	0.27757	0.876736	0.120845
C11orf71	0.924147	0.494029	0.968828	0.999961	0.114065	0.999998	0.611998	0.996261	0.915313	0.729702	0.934901	0.999886	0.522309	0.797946	0.789238
C11orf74	0.923609	0.447675	0.992326	0.999961	0.383839	0.999998	0.382113	0.996261	0.736721	0.60158	0.780205	0.999886	0.711762	0.767711	0.994693
C11orf80	0.923609	0.403179	0.957688	0.999961	0.989834	0.999998	0.21921	0.999417	0.340655	0.710723	0.112561	0.999886	0.134177	0.614523	0.549103
C11orf91	0.938327	0.511677	0.957688	0.999961	0.276858	0.999998	0.0179905	0.999417	0.56047	0.650996	0.467792	0.999886	0.29809	0.968106	0.701597
C11orf95	0.924147	0.904183	0.957688	0.999961	0.187865	0.999998	0.0967522	0.972218	0.948426	0.782475	0.449187	0.999886	0.753098	0.479773	0.497252
C11orf95	0.961452	0.994135	0.977111	0.999961	0.57706	0.999998	0.803644	0.999417	0.954614	0.989569	0.618378	0.999886	0.987077	0.849483	0.948153
C11orf96	0.983893	0.933542	0.957688	0.999961	0.979203	0.999998	0.00431324	0.958851	0.323214	0.632735	0.0546719	0.999886	0.509962	0.0517455	0.159659
C12orf10	0.938885	0.553295	0.957688	0.999961	0.208678	0.999998	0.2508	0.96807	0.830635	0.595503	0.272857	0.999886	0.397552	0.439377	0.259671
C12orf29	0.974587	0.862663	0.957688	0.999961	0.921534	0.999998	0.14082	0.999417	0.460368	0.690347	0.18644	0.999886	0.449409	0.784317	0.971841
C12orf4	0.924147	0.45617	0.957688	0.999961	0.94114	0.999998	0.123309	0.999417	0.0920652	0.528948	0.0347371	0.999886	0.300122	0.981819	0.944381
C12orf43	0.923609	0.567483	0.960836	0.999961	0.420924	0.999998	0.12455	0.975757	0.885816	0.696969	0.555941	0.999886	0.304076	0.342364	0.205646
C12orf45	0.952055	0.514663	0.972127	0.999961	0.215784	0.999998	0.11218	0.996261	0.17604	0.580627	0.0939199	0.999886	0.881724	0.937842	0.951298
C12orf49	0.937128	0.655079	0.979779	0.999961	0.47055	0.999998	0.417202	0.974882	0.998339	0.510618	0.982966	0.999886	0.832086	0.665992	0.0374363
C12orf5	0.938885	0.523491	0.957688	0.999961	0.564778	0.999998	0.759539	0.999417	0.756598	0.575631	0.408873	0.999886	0.766128	0.92418	0.836927
C12orf56	0.938885	0.738769	0.957688	0.999961	0.964957	0.999998	0.628382	0.996393	0.672278	0.619956	0.314458	0.999886	0.330822	0.635416	0.276232
C12orf57	0.925851	0.905165	0.957688	0.999961	0.358224	0.999998	0.0209026	0.997562	0.693336	0.649971	0.0705156	0.999886	0.648843	0.9964	0.00201563
C12orf60	0.924147	0.433872	0.991052	0.999961	0.262645	0.999998	0.983825	0.999417	0.895406	0.647358	0.30992	0.999886	0.554957	0.674175	0.35516
C12orf65	0.937128	0.512542	0.971009	0.999961	0.273526	0.999998	0.452564	0.999417	0.791299	0.40944	0.93981	0.999886	0.168845	0.585051	0.566122
C12orf66	0.990249	0.667699	0.957688	0.999961	0.64568	0.999998	0.116674	0.996261	0.830897	0.903621	0.429485	0.999886	0.833875	0.604167	0.456742
C12orf73	0.924147	0.576169	0.97984	0.999961	0.395156	0.999998	0.345344	0.999417	0.989668	0.814055	0.793942	0.999886	0.501796	0.823439	0.796674
C12orf75	0.937128	0.863002	0.957688	0.999961	0.911218	0.999998	0.283771	0.999417	0.64886	0.889165	0.758549	0.999886	0.870382	0.409249	0.944381
C12orf76	0.923609	0.446941	0.996286	0.999961	0.182242	0.999998	0.880956	0.999417	0.448648	0.3873	0.467249	0.999886	0.462632	0.668667	0.888535
C13orf46	0.938885	0.477343	0.957688	0.999961	0.588022	0.999998	0.331919	0.999417	0.999162	0.545853	0.837769	0.999886	0.437578	0.87861	0.207867
C14orf126	0.924147	0.49091	0.957688	0.999961	0.663866	0.999998	0.0244181	0.999417	0.263875	0.403887	0.122331	0.999886	0.952832	0.478768	0.986336
C14orf162	0.928495	0.740059	0.971009	0.999961	0.950526	0.999998	0.740369	0.999417	0.917974	0.948823	0.606916	0.999886	0.541091	0.914707	0.975139
C14orf80	0.937128	0.60824	0.99971	0.999961	0.134744	0.999998	0.874527	0.999417	0.831805	0.961717	0.39362	0.999886	0.801669	0.547198	0.986786
C14orf93	0.937128	0.475289	0.989345	0.999961	0.913446	0.999998	0.143191	0.999417	0.680556	0.973189	0.360993	0.999886	0.634249	0.919775	0.796221
C15orf38-AP3S2	0.937128	0.557625	0.957688	0.999961	0.913344	0.999998	0.264726	0.999417	0.345232	0.533638	0.5178	0.999886	0.260081	0.650173	0.647419
C15orf39	0.924147	0.433872	0.130506	0.999961	0.597993	0.999998	0.00690268	0.999417	0.239108	0.50448	0.0083086	0.999886	0.111406	0.898957	0.362872
C15orf40	0.937128	0.493678	0.972256	0.999961	0.553647	0.999998	0.380112	0.999417	0.60968	0.643586	0.239279	0.999886	0.308871	0.81642	0.429139
C15orf41	0.937128	0.531208	0.957688	0.999961	0.328649	0.999998	0.871069	0.999417	0.696056	0.483345	0.822711	0.999886	0.863077	0.475533	0.298438
C15orf48	0.924147	0.336298	0.972127	0.999961	0.164495	0.999998	0.0243022	0.958851	0.0993388	0.494251	9.07781e-05	0.999886	0.27757	0.390284	0.802097
C15orf61	0.924147	0.466393	0.979389	0.999961	0.342235	0.999998	0.943032	0.999417	0.777495	0.945966	0.993382	0.999886	0.726804	0.932833	0.439489
C15orf62	0.937128	0.470588	0.979294	0.999961	0.514182	0.999998	0.940144	0.999417	0.954614	0.950591	0.534557	0.999886	0.785241	0.997013	0.663094
C15orf65	0.924147	0.470588	0.959963	0.999961	0.657564	0.999998	0.0783942	0.971979	0.381218	0.467949	0.278794	0.999886	0.530714	0.766043	0.138049
C16orf45	0.998229	0.990987	0.992326	0.999961	0.897202	0.999998	0.126675	0.991699	0.917974	0.798013	0.5971	0.999886	0.781269	0.975471	0.564427
C16orf53	0.956213	0.434581	0.957688	0.999961	0.608899	0.999998	0.0362144	0.999417	0.309978	0.710723	0.0314329	0.999886	0.396785	0.731426	0.815863
C16orf55	0.923609	0.608046	0.960836	0.999961	0.904643	0.999998	0.0174999	0.958851	0.456331	0.916234	0.0964995	0.999886	0.5685	0.319799	0.208759
C16orf58	0.962956	0.895688	0.957688	0.999961	0.242258	0.999998	0.507266	0.999417	0.263401	0.87702	0.094316	0.999886	0.538789	0.968521	0.451908
C16orf70	0.990719	0.954274	0.995015	0.999961	0.827579	0.999998	0.0861157	0.999417	0.983218	0.989675	0.830793	0.999886	0.773687	0.822756	0.936584
C16orf72	0.964589	0.814703	0.960884	0.999961	0.991258	0.999998	0.169835	0.996261	0.354249	0.686678	0.280704	0.999886	0.957185	0.577317	0.188386
C16orf74	0.937128	0.804859	0.996095	0.999961	0.57886	0.999998	0.183166	0.996393	0.972552	0.982462	0.967223	0.999886	0.832128	0.314601	8.74132e-06
C16orf86	0.993334	0.520345	0.96443	0.999961	0.715608	0.999998	0.342612	0.999417	0.564708	0.871521	0.521919	0.999886	0.472593	0.82285	0.0300736
C16orf87	0.961452	0.565944	0.957688	0.999961	0.963007	0.999998	0.35673	0.999417	0.319179	0.926998	0.43621	0.999886	0.787072	0.616915	0.875013
C16orf89	0.957307	0.967357	0.968828	0.999961	0.358715	0.999998	0.146033	0.975757	0.839246	0.79571	0.956757	0.999886	0.823409	0.221604	0.682884
C16orf91	0.924147	0.551521	0.968828	0.999961	0.916419	0.999998	0.618842	0.999417	0.407436	0.46512	0.214159	0.999886	0.750499	0.965529	0.509006
C16orf95	0.923609	0.430117	0.995667	0.999961	0.204347	0.999998	0.163293	0.999417	0.59581	0.385919	0.49023	0.999886	0.479373	0.776931	0.793614
C17orf100	0.973463	0.610138	0.972256	0.999961	0.335939	0.999998	0.76267	0.999417	0.997808	0.727305	0.300501	0.999886	0.894687	0.818059	0.784023
C17orf107	0.938885	0.743287	0.957688	0.999961	0.406954	0.999998	0.0356688	0.999417	0.709988	0.998256	0.0547839	0.999886	0.947901	0.706381	0.305556
C17orf50	0.924147	0.433872	0.960884	0.999961	0.38806	0.999998	0.505557	0.999417	0.999629	0.956541	0.178871	0.999886	0.668799	0.765804	0.737467
C17orf51	0.924147	0.619087	0.995015	0.999961	0.576354	0.999998	0.992997	0.999417	0.911619	0.772788	0.616147	0.999886	0.473774	0.987491	0.432474
C17orf53	0.952153	0.469164	0.957688	0.999961	0.406101	0.999998	0.0280649	0.991699	0.771146	0.772788	0.706969	0.999886	0.426819	0.698292	0.872504
C17orf53	0.973463	0.51206	0.957688	0.999961	0.72915	0.999998	0.346836	0.999417	0.776398	0.849986	0.736282	0.999886	0.689221	0.849723	0.912736
C17orf58	0.962956	0.768188	0.993514	0.999961	0.881624	0.999998	0.428663	0.999417	0.739614	0.915044	0.490435	0.999886	0.878475	0.906122	0.725477
C17orf67	0.923609	0.430117	0.979083	0.999961	0.320034	0.999998	0.35821	0.999417	0.489672	0.702631	0.215796	0.999886	0.410774	0.976031	0.144627
C17orf69	0.937128	0.519178	0.995015	0.999961	0.229603	0.999998	0.563057	0.999417	0.853681	0.629065	0.566	0.999886	0.519504	0.81304	0.81196
C17orf75	0.967797	0.954415	0.993138	0.999961	0.899818	0.999998	0.136821	0.999417	0.437186	0.569485	0.187848	0.999886	0.944104	0.994618	0.725177
C17orf76-AS1	0.938885	0.485454	0.957688	0.999961	0.201198	0.999998	0.995501	0.999417	0.922023	0.988422	0.514418	0.999886	0.313356	0.68642	0.341943
C17orf80	0.924147	0.564251	0.957688	0.999961	0.668512	0.999998	0.628908	0.999417	0.852045	0.908223	0.272857	0.999886	0.584136	0.591008	0.161593
C17orf80	0.963935	0.859303	0.992137	0.999961	0.998159	0.999998	0.676185	0.999417	0.886187	0.965364	0.636735	0.999886	0.918553	0.985518	0.393359
C17orf82	0.938885	0.430117	0.957688	0.999961	0.537023	0.999998	0.0603035	0.991699	0.879775	0.994766	0.202774	0.999886	0.21642	0.835148	0.310689
C17orf89	0.923609	0.430117	0.9992	0.999961	0.634352	0.999998	0.431021	0.998206	0.449188	0.643586	0.803616	0.999886	0.377611	0.968739	0.946375
C17orf90	0.937128	0.436998	0.974621	0.999961	0.335946	0.999998	0.408926	0.999417	0.883042	0.958081	0.477006	0.999886	0.488142	0.99957	0.0531061
C17orf97	0.937128	0.833914	0.995667	0.999961	0.483949	0.999998	0.309902	0.999417	0.704665	0.620425	0.490435	0.999886	0.480387	0.337198	0.00371791
C18orf12	0.984163	0.725216	0.972256	0.999961	0.76255	0.999998	0.57623	0.999417	0.577636	0.656815	0.666247	0.999886	0.699203	0.935464	0.0996327
C18orf21	0.924147	0.664894	0.977111	0.999961	0.639354	0.999998	0.0605983	0.999417	0.859293	0.798013	0.990908	0.999886	0.599297	0.586258	0.877368
C18orf23	0.962031	0.853637	0.991882	0.999961	0.511667	0.999998	0.0179532	0.96807	0.93106	0.811708	0.494294	0.999886	0.856057	0.64603	0.439126
C18orf25	0.964703	0.952457	0.979389	0.999961	0.662695	0.999998	0.0862494	0.972218	0.979926	0.93294	0.780343	0.999886	0.605697	0.397109	0.203836
C18orf54	0.928491	0.774268	0.96006	0.999961	0.490836	0.999998	0.434467	0.999417	0.735196	0.83256	0.984614	0.999886	0.629022	0.777056	0.996316
C18orf55	0.938885	0.733968	0.957688	0.999961	0.824503	0.999998	0.505998	0.999417	0.276689	0.631952	0.219166	0.999886	0.181174	0.919028	0.13721
C19orf12	0.979472	0.825189	0.973388	0.999961	0.800444	0.999998	0.565311	0.999417	0.515547	0.579958	0.639855	0.999886	0.780725	0.93586	0.676069
C19orf12	0.983893	0.947501	0.977111	0.999961	0.800444	0.999998	0.713076	0.999417	0.895958	0.68858	0.690143	0.999886	0.897343	0.94285	0.741406
C19orf24	0.97275	0.510245	0.983541	0.999961	0.117597	0.999998	4.83627e-05	0.996393	0.117447	0.991446	0.00505599	0.999886	0.739725	0.903382	0.898333
C19orf25	0.928495	0.501669	0.957688	0.999961	0.281693	0.999998	0.0243022	0.958851	0.453705	0.610354	0.326187	0.999886	0.387777	0.792875	0.795668
C19orf25	0.937128	0.637354	0.969888	0.999961	0.48446	0.999998	0.22125	0.999417	0.992626	0.718543	0.419796	0.999886	0.608925	0.928738	0.898415
C19orf33	0.924147	0.466893	0.972256	0.999961	0.263127	0.999998	0.0018903	0.999417	0.0222959	0.730166	0.02055	0.999886	0.396433	0.915184	0.000391254
C19orf44	0.950076	0.944024	0.972256	0.999961	0.857196	0.999998	0.136368	0.998206	0.542224	0.780399	0.347435	0.999886	0.640499	0.665166	0.763951
C19orf47	0.985738	0.898118	0.992326	0.999961	0.130804	0.999998	0.705405	0.96807	0.799661	0.968354	0.963734	0.999886	0.90304	0.666716	0.460952
C19orf48	0.924147	0.470588	0.957688	0.999961	0.80712	0.999998	0.278461	0.999417	0.697479	0.824858	0.336152	0.999886	0.41419	0.817572	0.432189
C19orf53	0.924147	0.523651	0.957688	0.999961	0.755353	0.999998	0.0670305	0.999417	0.417862	0.519512	0.0730959	0.999886	0.492573	0.811312	0.998682
C19orf54	0.924147	0.518048	0.957688	0.999961	0.202758	0.999998	0.050043	0.96807	0.698052	0.746826	0.316692	0.999886	0.522403	0.532262	0.220296
C19orf54	0.962956	0.804737	0.982249	0.999961	0.874598	0.999998	0.848105	0.996261	0.882229	0.842084	0.699802	0.999886	0.680628	0.997809	0.309607
C19orf57	0.923609	0.778269	0.995015	0.999961	0.175858	0.999998	0.00695984	0.991699	0.879616	0.689642	0.379959	0.999886	0.670809	0.285096	0.934371
C19orf66	0.952554	0.879689	0.972127	0.999961	0.907549	0.999998	0.231805	0.999417	0.906152	0.883184	0.918135	0.999886	0.630518	0.822756	0.320936
C19orf70	0.995327	0.99043	0.992137	0.999961	0.284969	0.999998	0.119073	0.958851	0.771855	0.839937	0.282713	0.999886	0.636872	0.179005	0.524783
C19orf73	0.937128	0.642044	0.979294	0.999961	0.405787	0.999998	0.805671	0.999417	0.70352	0.975329	0.10616	0.999886	0.861707	0.835704	0.471627
C19orf73	0.989324	0.98702	0.996818	0.999961	0.414304	0.999998	0.972555	0.999417	0.994435	0.994766	0.732019	0.999886	0.948827	0.884521	0.727946
C19orf79	0.937128	0.481603	0.960884	0.999961	0.479497	0.999998	0.496781	0.999417	0.954317	0.76554	0.563067	0.999886	0.830665	0.151839	0.713902
C19orf81	0.948039	0.760766	0.974621	0.999961	0.918185	0.999998	0.14252	0.991699	0.960845	0.880858	0.820255	0.999886	0.581766	0.402613	0.713241
C19orf85	0.996025	0.847335	0.958473	0.999961	0.412708	0.999998	0.338005	0.999417	0.989668	0.939163	0.864209	0.999886	0.709663	0.574606	0.659962
C1D	0.937128	0.754325	0.968116	0.999961	0.797175	0.999998	0.127732	0.975757	0.506771	0.660408	0.101166	0.999886	0.541805	0.594395	0.749266
C1D	0.937128	0.972977	0.977018	0.999961	0.817009	0.999998	0.203827	0.999417	0.508551	0.708895	0.230289	0.999886	0.66231	0.724319	0.964493
C1DP3	0.944984	0.436352	0.957688	0.999961	0.708653	0.999998	0.21921	0.996261	0.34557	0.649579	0.396607	0.999886	0.457528	0.928596	0.988057
C1GALT1	0.923609	0.568989	0.957688	0.999961	0.352507	0.999998	0.701891	0.999417	0.680024	0.764774	0.196876	0.999886	0.801097	0.484887	0.796029
C1GALT1	0.924147	0.82917	0.958198	0.999961	0.764156	0.999998	0.92026	0.999417	0.903329	0.92899	0.323802	0.999886	0.957891	0.720077	0.968711
C1GALT1C1	0.946103	0.595698	0.969665	0.999961	0.839096	0.999998	0.665306	0.996261	0.433853	0.835722	0.320124	0.999886	0.509962	0.895817	0.338859
C1GALT1C1L	0.923609	0.433872	0.957688	0.999961	0.231873	0.999998	0.125679	0.972218	0.917974	0.782826	0.791946	0.999886	0.318058	0.393508	0.648439
C1orf109	0.928491	0.572587	0.981986	0.999961	0.700992	0.999998	0.587524	0.991699	0.790413	0.844327	0.124019	0.999886	0.82844	0.62013	0.015887
C1orf112	0.923609	0.493566	0.992326	0.999961	0.963296	0.999998	0.113513	0.998206	0.287374	0.558668	0.04963	0.999886	0.557965	0.715245	0.657065
C1orf122	0.987861	0.994465	0.982084	0.999961	0.432434	0.999998	0.201972	0.999417	0.655652	0.756735	0.0231075	0.999886	0.821246	0.875466	0.324432
C1orf123	0.952153	0.786758	0.972127	0.999961	0.149449	0.999998	0.335737	0.999417	0.613423	0.950591	0.44264	0.999886	0.889063	0.970141	0.646324
C1orf131	0.954913	0.466393	0.957688	0.999961	0.687725	0.999998	0.190401	0.999417	0.748263	0.757528	0.22836	0.999886	0.415073	0.94867	0.650164
C1orf140	0.985738	0.437795	0.966083	0.999961	0.955658	0.999998	0.552035	0.999417	0.830027	0.692339	0.33142	0.999886	0.451016	0.497019	0.640693
C1orf158	0.995046	0.437298	0.992326	0.999961	0.241739	0.999998	0.207041	0.999417	0.857573	0.976256	0.0692371	0.999886	0.731689	0.508027	0.166769
C1orf159	0.947	0.758252	0.957688	0.999961	0.471641	0.999998	0.69257	0.974882	0.5306	0.732624	0.633285	0.999886	0.763241	0.910184	0.0585372
C1orf159	0.988728	0.932349	0.96447	0.999961	0.597243	0.999998	0.762053	0.999417	0.80831	0.957344	0.751423	0.999886	0.853013	0.972738	0.388578
C1orf174	0.924147	0.885367	0.979611	0.999961	0.77214	0.999998	0.231262	0.999417	0.727539	0.701	0.927496	0.999886	0.501293	0.798144	0.186163
C1orf194	0.962956	0.679439	0.983045	0.999961	0.884632	0.999998	0.431021	0.999417	0.96778	0.926425	0.314332	0.999886	0.337014	0.639826	0.616871
C1orf198	0.931395	0.466393	0.995667	0.999961	0.663263	0.999998	0.745283	0.999417	0.744715	0.554628	0.483291	0.999886	0.501293	0.83059	0.99354
C1orf21	0.947	0.901133	0.973933	0.999961	0.100366	0.999998	0.891021	0.979838	0.904479	0.935208	0.665947	0.999886	0.717878	0.259171	3.78181e-05
C1orf216	0.93959	0.730222	0.992137	0.999961	0.333451	0.999998	0.212608	0.996261	0.984054	0.715567	0.432509	0.999886	0.909246	0.274375	0.408718
C1orf226	0.961452	0.82201	0.995445	0.999961	0.411576	0.999998	0.0738233	0.991699	0.993974	0.83518	0.207212	0.999886	0.887178	0.202638	3.23246e-05
C1orf229	0.947	0.573967	0.994174	0.999961	0.85977	0.999998	0.124757	0.991699	0.968655	0.994934	0.272857	0.999886	0.90907	0.854178	0.259153
C1orf35	0.938885	0.516384	0.960884	0.999961	0.588912	0.999998	0.0136807	0.999417	0.607258	0.614409	0.0347457	0.999886	0.279387	0.477176	0.362972
C1orf35	0.981846	0.549196	0.968116	0.999961	0.826373	0.999998	0.159692	0.999417	0.626776	0.64542	0.243994	0.999886	0.919058	0.98087	0.611293
C1orf43	0.938885	0.507464	0.957688	0.999961	0.167421	0.999998	0.0588276	0.965172	0.504522	0.364917	0.0529629	0.999886	0.804271	0.230703	0.395074
C1orf43	0.952672	0.512827	0.960884	0.999961	0.48769	0.999998	0.145538	0.996261	0.959641	0.456806	0.60004	0.999886	0.880779	0.495633	0.400885
C1orf50	0.933396	0.733201	0.957688	0.999961	0.317736	0.999998	0.288356	0.999417	0.516696	0.91185	0.621968	0.999886	0.812295	0.993942	0.870993
C1orf52	0.924147	0.791448	0.957688	0.999961	0.293033	0.999998	0.0348427	0.999417	0.248444	0.553207	0.38048	0.999886	0.419076	0.724807	0.148842
C1orf52	0.969788	0.985047	0.957688	0.999961	0.621126	0.999998	0.782775	0.999417	0.911619	0.701	0.985685	0.999886	0.558513	0.756054	0.889635
C1orf53	0.923609	0.456075	0.995445	0.999961	0.641398	0.999998	0.565487	0.999417	0.969809	0.639409	0.380626	0.999886	0.529036	0.657137	0.0603925
C1orf54	0.924147	0.455914	0.957688	0.999961	0.265372	0.999998	0.590978	0.999417	0.759163	0.527168	0.246992	0.999886	0.226312	0.994041	0.789868
C1orf56	0.924147	0.433872	0.972256	0.999961	0.26394	0.999998	0.00736136	0.96807	0.563791	0.635608	0.143476	0.999886	0.682693	0.651413	0.00201309
C1orf56	0.947	0.472518	0.995344	0.999961	0.940955	0.999998	0.67854	0.999417	0.710732	0.837766	0.943662	0.999886	0.693487	0.784503	0.347404
C1orf70	0.988429	0.789195	0.990697	0.999961	0.169736	0.999998	0.0424581	0.999417	0.455028	0.73633	0.245631	0.999886	0.937987	0.82916	0.0571284
C1orf93	0.952153	0.485782	0.957688	0.999961	0.534571	0.999998	0.0497399	0.999417	0.619535	0.668464	0.134077	0.999886	0.319512	0.938372	0.923449
C1QBP	0.987687	0.477343	0.957688	0.999961	0.677149	0.999998	0.315357	0.999417	0.86544	0.873023	0.247188	0.999886	0.983452	0.783305	0.917781
C1QL1	0.938885	0.522356	0.957688	0.999961	0.675133	0.999998	0.908748	0.996261	0.903329	0.645407	0.573616	0.999886	0.295895	0.512952	0.454659
C1QL4	0.975798	0.598248	0.995667	0.999961	0.558703	0.999998	0.0724756	0.996393	0.815265	0.718504	0.286586	0.999886	0.510095	0.186249	0.0326404
C1QTNF12	0.995047	0.403179	0.957688	0.999961	0.653527	0.999998	0.520874	0.999417	0.922023	0.975903	0.783787	0.999886	0.276502	0.995999	2.73824e-09
C1QTNF3-AMACR	0.986185	0.641485	0.997731	0.999961	0.584461	0.999998	0.00215472	0.999417	0.941803	0.964007	0.0829701	0.999886	0.921952	0.324059	0.346225
C1QTNF6	0.950334	0.63558	0.973917	0.999961	0.143827	0.999998	0.000410247	0.958851	0.571717	0.714147	0.0811238	0.999886	0.560438	0.391383	0.0335065
C1QTNF6	0.988406	0.802224	0.990183	0.999961	0.584461	0.999998	0.936047	0.999417	0.989668	0.724626	0.411099	0.999886	0.823202	0.702546	0.733991
C1RL	0.947055	0.542138	0.980082	0.999961	0.45276	0.999998	0.142919	0.996393	0.955404	0.594961	0.650309	0.999886	0.461967	0.690689	0.000174683
C1S	0.924147	0.485358	0.979389	0.999961	0.674473	0.999998	0.95699	0.999417	0.880701	0.887943	0.985414	0.999886	0.625527	0.786602	0.577638
C2	0.924147	0.433872	0.982047	0.999961	0.717187	0.999998	0.370911	0.999417	0.674043	0.959533	0.418824	0.999886	0.218388	0.77805	0.44534
C20orf141	0.938885	0.957538	0.980082	0.999961	0.981894	0.999998	0.196153	0.999417	0.656712	0.451899	0.60004	0.999886	0.780853	0.594395	0.2076
C20orf144	0.923609	0.533192	0.992137	0.999961	0.454341	0.999998	0.725718	0.999417	0.91652	0.880313	0.92213	0.999886	0.27757	0.982657	0.78417
C20orf194	0.947	0.457502	0.972127	0.999961	0.267411	0.999998	0.269965	0.999417	0.936946	0.645407	0.139764	0.999886	0.509172	0.399074	0.132871
C20orf204	0.975703	0.975145	0.979389	0.999961	0.474265	0.999998	0.0535804	0.996261	0.920228	0.869126	0.379959	0.999886	0.787072	0.714799	0.213201
C20orf27	0.938885	0.49091	0.957688	0.999961	0.466304	0.999998	0.0357866	0.96807	0.846313	0.703168	0.24341	0.999886	0.300122	0.633295	0.491846
C20orf27	0.938885	0.683887	0.991052	0.999961	0.87208	0.999998	0.0913201	0.999417	0.944316	0.988422	0.46938	0.999886	0.804498	0.704599	0.883098
C20orf4	0.923609	0.477343	0.968828	0.999961	0.704086	0.999998	0.0799944	0.999417	0.989668	0.678088	0.856137	0.999886	0.556063	0.871722	0.793322
C20orf96	0.99748	0.446941	0.976081	0.999961	0.922006	0.999998	0.0137497	0.998206	0.751163	0.46512	0.145608	0.999886	0.832552	0.56485	0.940625
C21orf15	0.996445	0.712333	0.979013	0.999961	0.19368	0.999998	0.197867	0.984436	0.780803	0.855079	0.608038	0.999886	0.805988	0.434355	0.11158
C21orf31	0.956074	0.470588	0.957688	0.999961	0.113636	0.999998	0.309553	0.958851	0.96778	0.626097	0.523882	0.999886	0.435399	0.186249	0.211648
C21orf58	0.938885	0.595399	0.957688	0.999961	0.228557	0.999998	0.0716131	0.999417	0.690276	0.687976	0.145608	0.999886	0.580087	0.841117	0.404436
C21orf58	0.985738	0.609855	0.995667	0.999961	0.787203	0.999998	0.978422	0.999417	0.975588	0.906185	0.724368	0.999886	0.716034	0.928928	0.794721
C21orf91	0.937128	0.965138	0.979013	0.999961	0.647282	0.999998	0.654774	0.999417	0.460098	0.880858	0.652241	0.999886	0.724222	0.8259	0.817282
C22orf34	0.974005	0.626089	0.957688	0.999961	0.861313	0.999998	0.144454	0.999417	0.691804	0.580351	0.379959	0.999886	0.680628	0.97845	0.0695078
C22orf39	0.924147	0.519943	0.982084	0.999961	0.228036	0.999998	0.80621	0.999417	0.926659	0.949569	0.806442	0.999886	0.748162	0.845311	0.952929
C22orf46	0.924147	0.541361	0.987537	0.999961	0.437783	0.999998	0.0239924	0.958851	0.921068	0.944688	0.335394	0.999886	0.377821	0.285096	0.308832
C2CD2	0.924147	0.486116	0.968116	0.999961	0.380837	0.999998	0.0661126	0.958851	0.75885	0.912755	0.180629	0.999886	0.534584	0.306605	0.220203
C2CD2L	0.927018	0.472518	0.974621	0.999961	0.898443	0.999998	0.358652	0.999417	0.971497	0.936094	0.481934	0.999886	0.555815	0.959312	0.973649
C2CD3	0.938885	0.765305	0.957688	0.999961	0.132414	0.999998	0.101186	0.959033	0.332628	0.968488	0.514941	0.999886	0.944435	0.140514	0.80742
C2CD4C	0.962956	0.618086	0.957688	0.999961	0.981613	0.999998	0.00488654	0.989531	0.344275	0.886766	0.188	0.999886	0.59222	0.779778	0.0244058
C2CD5	0.976868	0.854064	0.992137	0.999961	0.297249	0.999998	0.340211	0.999417	0.730432	0.929132	0.949356	0.999886	0.858449	0.583129	0.878268
C2orf27A	0.989925	0.573967	0.968116	0.999961	0.08568	0.999998	6.43836e-05	0.96807	0.23056	0.580627	0.0183081	0.999886	0.376012	0.582057	0.352956
C2orf42	0.996025	0.470623	0.957688	0.999961	0.431053	0.999998	0.711763	0.999417	0.857612	0.959533	0.565397	0.999886	0.512442	0.968106	0.113732
C2orf49	0.964703	0.553608	0.960884	0.999961	0.406101	0.999998	0.42817	0.999417	0.587654	0.5796	0.331462	0.999886	0.566383	0.967544	0.536047
C2orf49	0.970943	0.847651	0.960884	0.999961	0.580809	0.999998	0.65299	0.999417	0.640055	0.949506	0.793477	0.999886	0.790647	0.982032	0.7021
C2orf49	0.983893	0.859075	0.974621	0.999961	0.679862	0.999998	0.997775	0.999417	0.853204	0.984314	0.926891	0.999886	0.869446	0.984411	0.780069
C2orf50	0.938885	0.433872	0.960836	0.999961	0.63312	0.999998	0.276351	0.999417	0.361098	0.866397	0.192047	0.999886	0.288656	0.929334	0.840058
C2orf68	0.937128	0.436998	0.957688	0.999961	0.575914	0.999998	0.30859	0.958851	0.9423	0.469823	0.754826	0.999886	0.374042	0.756054	0.142477
C2orf68	0.937128	0.829029	0.960884	0.999961	0.922046	0.999998	0.40615	0.96807	0.95855	0.657319	0.875962	0.999886	0.825732	0.967544	0.149067
C2orf69	0.947	0.687516	0.957688	0.999961	0.764661	0.999998	0.0287122	0.999417	0.41227	0.483345	0.0672705	0.999886	0.706417	0.450185	0.151554
C2orf69	0.962956	0.802224	0.99971	0.999961	0.99187	0.999998	0.397417	0.999417	0.459174	0.74856	0.325885	0.999886	0.926379	0.842354	0.585352
C2orf72	0.962956	0.898673	0.968828	0.999961	0.982148	0.999998	0.700578	0.999417	0.94416	0.521215	0.375963	0.999886	0.390585	0.8259	0.237551
C2orf73	0.996411	0.754958	0.974621	0.999961	0.181763	0.999998	0.0792085	0.958851	0.835521	0.857629	0.467283	0.999886	0.980192	0.231862	0.690007
C2orf74	0.924147	0.492751	0.958198	0.999961	0.578298	0.999998	0.143191	0.999417	0.954948	0.937703	0.239683	0.999886	0.469169	0.769578	0.203246
C2orf76	0.952672	0.84369	0.957688	0.999961	0.745609	0.999998	0.558593	0.999417	0.378689	0.851095	0.495288	0.999886	0.493968	0.276828	0.757332
C2orf81	0.938885	0.856677	0.972256	0.999961	0.896421	0.999998	0.136355	0.999417	0.515547	0.7033	0.0205652	0.999886	0.292207	0.973324	0.12947
C2orf88	0.999582	0.739786	0.992326	0.999961	0.636882	0.999998	0.9611	0.999417	0.710374	0.373389	0.395444	0.999886	0.906602	0.975061	0.790349
C2orf91	0.938885	0.822784	0.995667	0.999961	0.876514	0.999998	0.671134	0.998206	0.880996	0.982809	0.0981424	0.999886	0.813818	0.856316	0.292076
C2orf92	0.923609	0.526316	0.992137	0.999961	0.824928	0.999998	0.331357	0.999417	0.667532	0.527168	0.300362	0.999886	0.358358	0.909048	0.551633
C3AR1	0.964317	0.433872	0.980082	0.999961	0.595353	0.999998	0.0572278	0.999417	0.745381	0.860966	0.0894806	0.999886	0.678296	0.42298	0.00666021
C3orf14	0.952672	0.433872	0.982249	0.999961	0.490836	0.999998	0.471962	0.999417	0.510969	0.580859	0.27339	0.999886	0.772755	0.780022	0.684319
C3orf18	0.923609	0.524601	0.968116	0.999961	0.720948	0.999998	0.00337238	0.958851	0.298504	0.994766	0.309156	0.999886	0.434871	0.273188	1.48804e-06
C3orf22	0.970943	0.635987	0.992137	0.999961	0.523049	0.999998	0.829936	0.999417	0.831805	0.983125	0.936435	0.999886	0.9254	0.947699	0.724236
C3orf33	0.923609	0.537517	0.957688	0.999961	0.284388	0.999998	0.879762	0.999417	0.218101	0.572616	0.324083	0.999886	0.27492	0.81304	0.961935
C3orf38	0.975682	0.723477	0.957688	0.999961	0.869314	0.999998	0.0180497	0.997562	0.351772	0.740921	0.0441842	0.999886	0.479373	0.43632	0.194292
C3orf52	0.961709	0.837418	0.957688	0.999961	0.814352	0.999998	0.0968763	0.993009	0.681775	0.984601	0.865927	0.999886	0.70756	0.65569	0.516044
C3orf67	0.924147	0.437795	0.972256	0.999961	0.0972609	0.999998	0.289891	0.999417	0.62101	0.852051	0.872283	0.999886	0.749074	0.532563	0.998366
C4B	0.928495	0.586361	0.99645	0.999961	0.331881	0.999998	0.357711	0.998206	0.962575	0.647161	0.738721	0.999886	0.647198	0.752005	0.00422901
C4orf27	0.923609	0.458929	0.960884	0.999961	0.467045	0.999998	0.854297	0.998979	0.943167	0.997096	0.385807	0.999886	0.317293	0.730882	0.927442
C4orf3	0.923609	0.436998	0.957688	0.999961	0.789114	0.999998	0.0265835	0.999417	0.251454	0.907244	0.16461	0.999886	0.207738	0.77902	0.220942
C4orf3	0.937128	0.520345	0.980082	0.999961	0.92107	0.999998	0.506882	0.999417	0.917974	0.957344	0.52085	0.999886	0.738012	0.790257	0.808562
C4orf33	0.97168	0.572738	0.957688	0.999961	0.445264	0.999998	0.00739561	0.996261	0.0655234	0.415829	0.0261573	0.999886	0.870179	0.601042	0.583929
C4orf46	0.924147	0.540804	0.957688	0.999961	0.577067	0.999998	0.0122803	0.972218	0.08156	0.40944	0.0447705	0.999886	0.285333	0.546367	0.105539
C4orf46	0.937128	0.632236	0.960884	0.999961	0.889023	0.999998	0.180717	0.999417	0.523658	0.569906	0.324919	0.999886	0.595452	0.621076	0.952055
C4orf47	0.937128	0.77829	0.983507	0.999961	0.348304	0.999998	0.955187	0.958851	0.769144	0.564423	0.77137	0.999886	0.757052	0.997643	0.987714
C4orf48	0.985738	0.991509	0.96006	0.999961	0.605254	0.999998	0.0491329	0.999417	0.963217	0.921783	0.406908	0.999886	0.679997	0.353948	0.0163755
C5	0.937128	0.760766	0.960884	0.999961	0.432434	0.999998	0.0862936	0.999417	0.688966	0.916256	0.152929	0.999886	0.996078	0.769536	0.762987
C5orf15	0.947	0.918251	0.977111	0.999961	0.686024	0.999998	0.0699757	0.989538	0.549968	0.66482	0.140085	0.999886	0.967802	0.306074	0.0590736
C5orf15	0.996411	0.946906	0.979294	0.999961	0.904728	0.999998	0.913195	0.996261	0.968006	0.758732	0.243338	0.999886	0.98349	0.960035	0.956829
C5orf17	0.924147	0.720301	0.972256	0.999961	0.01728	0.999998	0.0368676	0.999417	0.655168	0.40944	0.107067	0.999886	0.622754	0.914291	0.453649
C5orf22	0.938885	0.669874	0.995667	0.999961	0.922815	0.999998	0.934532	0.996261	0.518134	0.589485	0.0204767	0.999886	0.812098	0.99796	0.173141
C5orf24	0.937128	0.717798	0.960884	0.999961	0.321575	0.999998	0.147346	0.999417	0.208049	0.398643	0.0960574	0.999886	0.531278	0.734676	0.733443
C5orf30	0.952672	0.881883	0.99645	0.999961	0.114065	0.999998	0.617468	0.999417	0.85815	0.710683	0.902624	0.999886	0.67772	0.798553	0.960726
C5orf34	0.93959	0.513536	0.991882	0.999961	0.849668	0.999998	0.0754374	0.999417	0.848332	0.917406	0.430553	0.999886	0.349806	0.871426	0.594118
C5orf51	0.923609	0.6137	0.972256	0.999961	0.912224	0.999998	0.210473	0.999417	0.482217	0.76424	0.426281	0.999886	0.964937	0.894784	0.552182
C5orf58	0.923609	0.433872	0.976081	0.999961	0.537469	0.999998	0.0392829	0.959033	0.505657	0.460051	0.303187	0.999886	0.516873	0.386675	0.21504
C5orf63	0.923609	0.454341	0.968116	0.999961	0.27643	0.999998	0.567353	0.999417	0.773969	0.710723	0.189757	0.999886	0.488771	0.534179	0.398888
C5orf63	0.95773	0.511649	0.995667	0.999961	0.327992	0.999998	0.697666	0.999417	0.880701	0.794566	0.542857	0.999886	0.515656	0.996921	0.976627
C6orf106	0.923609	0.76276	0.957688	0.999961	0.29484	0.999998	0.0363825	0.999417	0.664821	0.586742	0.708739	0.999886	0.126977	0.179005	0.689576
C6orf106	0.962956	0.937813	0.979294	0.999961	0.800986	0.999998	0.537286	0.999417	0.888874	0.772788	0.858607	0.999886	0.912419	0.659402	0.990094
C6orf120	0.980514	0.911556	0.990183	0.999961	0.218145	0.999998	0.835399	0.998206	0.837011	0.992312	0.266406	0.999886	0.975293	0.683674	0.650385
C6orf136	0.923609	0.509912	0.957688	0.999961	0.387259	0.999998	0.380476	0.991699	0.319045	0.418688	0.0655909	0.999886	0.600929	0.742225	0.168582
C6orf136	0.964703	0.534048	0.99971	0.999961	0.827465	0.999998	0.780533	0.999417	0.328223	0.493953	0.364602	0.999886	0.754235	0.892544	0.974954
C6orf163	0.924147	0.907771	0.972127	0.999961	0.293913	0.999998	0.821153	0.975757	0.413923	0.40944	0.223619	0.999886	0.350378	0.65054	0.240355
C6orf203	0.972101	0.486888	0.957688	0.999961	0.751795	0.999998	0.115201	0.999417	0.716246	0.994766	0.373496	0.999886	0.638101	0.517258	0.79782
C6orf226	0.924147	0.431768	0.977018	0.999961	0.558703	0.999998	0.0262962	0.998206	0.10044	0.417477	0.102491	0.999886	0.704245	0.814475	0.45623
C6orf226	0.937128	0.812285	0.995667	0.999961	0.94211	0.999998	0.616359	0.999417	0.828558	0.884351	0.328639	0.999886	0.921719	0.849174	0.66099
C6orf35	0.99748	0.82605	0.972256	0.999961	0.569018	0.999998	0.115314	0.999417	0.989668	0.921133	0.224844	0.999886	0.977382	0.331532	0.196334
C6orf47	0.937128	0.854689	0.990183	0.999961	0.404077	0.999998	0.855611	0.999417	0.826417	0.710723	0.832438	0.999886	0.825017	0.879978	0.402548
C6orf47-AS1	0.924147	0.446941	0.996698	0.999961	0.458619	0.999998	0.665082	0.999417	0.792521	0.915028	0.660894	0.999886	0.623396	0.938627	0.690765
C6orf48	0.988406	0.932764	0.997749	0.999961	0.245892	0.999998	0.552663	0.999417	0.271143	0.677361	0.00308706	0.999886	0.934943	0.589735	0.863189
C6orf52	0.924147	0.460711	0.957688	0.999961	0.589983	0.999998	0.266738	0.999417	0.328223	0.76968	0.176394	0.999886	0.498997	0.905399	0.391204
C6orf62	0.963935	0.5155	0.957688	0.999961	0.986033	0.999998	0.0837511	0.999417	0.579912	0.572347	0.135927	0.999886	0.284392	0.901894	0.999827
C6orf89	0.923609	0.460711	0.972256	0.999961	0.219306	0.999998	0.564467	0.998206	0.664821	0.697439	0.498208	0.999886	0.347142	0.724319	0.0145035
C6orf89	0.924147	0.492434	0.972256	0.999961	0.423949	0.999998	0.916582	0.999417	0.733487	0.982078	0.714161	0.999886	0.377743	0.820072	0.0732683
C6orf89	0.937128	0.520345	0.995667	0.999961	0.605026	0.999998	0.92627	0.999417	0.934326	0.990144	0.738102	0.999886	0.585461	0.91397	0.631717
C6orf99	0.937128	0.498243	0.979013	0.999961	0.188502	0.999998	0.00351576	0.999417	8.29994e-05	0.574127	0.000454633	0.999886	0.702332	0.995728	0.0875468
C7	0.937128	0.718393	0.960884	0.999961	0.658481	0.999998	0.745211	0.999417	0.826417	0.954536	0.588647	0.999886	0.312692	0.840427	0.886034
C7orf25	0.962956	0.779333	0.996095	0.999961	0.590359	0.999998	0.0184272	0.999417	0.740716	0.462702	0.072822	0.999886	0.905915	0.269225	0.0516497
C7orf26	0.966357	0.757408	0.968116	0.999961	0.109125	0.999998	0.45433	0.972218	0.220351	0.713317	0.156933	0.999886	0.964937	0.169665	0.808272
C7orf43	0.945057	0.518048	0.995667	0.999961	0.560066	0.999998	0.0283852	0.991699	0.372699	0.766011	0.972752	0.999886	0.765368	0.274518	0.971841
C7orf50	0.947	0.624663	0.979013	0.999961	0.342378	0.999998	0.27284	0.996261	0.870554	0.769992	0.45178	0.999886	0.760016	0.667991	0.989921
C7orf61	0.937128	0.760487	0.972127	0.999961	0.649769	0.999998	0.964914	0.999417	0.783188	0.71191	0.546776	0.999886	0.42153	0.49453	0.56063
C8G	0.938885	0.501827	0.957688	0.999961	0.339568	0.999998	0.0018903	0.965428	0.295858	0.776916	0.0655909	0.999886	0.27757	0.444306	0.539177
C8G	0.956074	0.722543	0.968828	0.999961	0.665277	0.999998	0.243479	0.991699	0.980047	0.904983	0.991476	0.999886	0.840827	0.722699	0.973649
C8orf33	0.937128	0.44911	0.957688	0.999961	0.639649	0.999998	0.011544	0.96807	0.484176	0.527508	0.06543	0.999886	0.688487	0.391383	0.120734
C8orf37	0.923609	0.456075	0.984517	0.999961	0.387259	0.999998	0.510141	0.997562	0.921187	0.703645	0.421749	0.999886	0.529085	0.522304	0.469634
C8orf37	0.924147	0.515024	0.995445	0.999961	0.752248	0.999998	0.797087	0.999417	0.977112	0.758221	0.832926	0.999886	0.7388	0.880933	0.703996
C8orf44	0.947	0.514369	0.960884	0.999961	0.295174	0.999998	0.328473	0.999417	0.893142	0.591176	0.729487	0.999886	0.390585	0.675404	0.37128
C8orf58	0.924147	0.970248	0.957688	0.999961	0.7188	0.999998	0.446362	0.999417	0.902373	0.576826	0.744292	0.999886	0.416719	0.849456	0.158692
C8orf59	0.923609	0.433872	0.957688	0.999961	0.894559	0.999998	0.00782657	0.996261	0.133266	0.40944	0.0290283	0.999886	0.313356	0.927303	0.915129
C8orf59	0.993334	0.940358	0.988285	0.999961	0.957593	0.999998	0.898207	0.999417	0.190215	0.573133	0.948122	0.999886	0.892743	0.947562	0.925946
C8orf66	0.954112	0.55283	0.957688	0.999961	0.912638	0.999998	0.0944616	0.991699	0.658317	0.746363	0.499066	0.999886	0.629022	0.552265	0.599549
C8orf67	0.980514	0.665764	0.957688	0.999961	0.500553	0.999998	0.146198	0.999417	0.817491	0.641214	0.572302	0.999886	0.482623	0.595024	0.825263
C8orf76	0.981049	0.95577	0.967376	0.999961	0.764674	0.999998	0.997682	0.999417	0.374143	0.769258	0.169421	0.999886	0.67645	0.774839	0.624869
C8orf78	0.989964	0.581046	0.973388	0.999961	0.885908	0.999998	0.316577	0.999417	0.769144	0.822464	0.780743	0.999886	0.825603	0.948295	0.5468
C8orf82	0.923609	0.458929	0.957688	0.999961	0.959207	0.999998	0.0497407	0.999417	0.101506	0.519512	0.0160728	0.999886	0.233834	0.810244	0.298303
C8orf88	0.981084	0.989606	0.957688	0.999961	0.560066	0.999998	0.880347	0.999417	0.915121	0.986607	0.909047	0.999886	0.27891	0.905399	0.846825
C9	0.924147	0.464093	0.957688	0.999961	0.639184	0.999998	0.00481178	0.996261	0.0877512	0.483345	0.014518	0.999886	0.27757	0.329544	0.0522025
C9orf116	0.937128	0.52023	0.957688	0.999961	0.397277	0.999998	0.0164369	0.996261	0.618595	0.844036	0.0981424	0.999886	0.468571	0.830896	0.0181985
C9orf116	0.987861	0.579866	0.968116	0.999961	0.765622	0.999998	0.927908	0.999417	0.92342	0.932413	0.864046	0.999886	0.473258	0.899872	0.206067
C9orf147	0.924147	0.507617	0.957688	0.999961	0.912224	0.999998	0.196395	0.999417	0.310707	0.621358	0.154585	0.999886	0.496668	0.925627	0.866003
C9orf153	0.974677	0.452662	0.995667	0.999961	0.385614	0.999998	0.320233	0.991699	0.960845	0.940272	0.350695	0.999886	0.727893	0.934319	0.739654
C9orf156	0.997126	0.981884	0.981986	0.999961	0.025548	0.999998	0.975645	0.958851	0.771855	0.718504	0.195937	0.999886	0.780725	0.61692	0.818483
C9orf16	0.983893	0.767853	0.957688	0.999961	0.492859	0.999998	0.486021	0.975757	0.547881	0.50448	0.253271	0.999886	0.708485	0.987631	0.40793
C9orf163	0.930233	0.457639	0.979294	0.999961	0.719411	0.999998	0.392259	0.999417	0.99578	0.934301	0.791957	0.999886	0.511592	0.731017	0.456121
C9orf24	0.924147	0.430117	0.957688	0.999961	0.528755	0.999998	0.0182512	0.96807	0.411422	0.525564	0.0547839	0.999886	0.204113	0.68612	0.00019144
C9orf30	0.950334	0.683012	0.99971	0.999961	0.200766	0.999998	0.2477	0.991699	0.627518	0.439897	0.709959	0.999886	0.84765	0.671888	0.593608
C9orf40	0.923609	0.785184	0.957688	0.999961	0.84369	0.999998	0.0132115	0.991699	0.132977	0.74193	0.320433	0.999886	0.603229	0.594335	0.127451
C9orf40	0.987641	0.84781	0.990928	0.999961	0.914835	0.999998	0.636147	0.999417	0.259827	0.943627	0.660091	0.999886	0.938544	0.819351	0.592427
C9orf50	0.923609	0.906543	0.970032	0.999961	0.542596	0.999998	0.965513	0.999417	0.61985	0.864831	0.688195	0.999886	0.830057	0.705403	0.900838
C9orf62	0.967985	0.99361	0.994174	0.999961	0.51279	0.999998	0.11704	0.975757	0.851049	0.810375	0.197687	0.999886	0.917831	0.803894	0.241907
C9orf64	0.923609	0.446941	0.96443	0.999961	0.852266	0.999998	0.248765	0.998206	0.287699	0.666539	0.0530799	0.999886	0.251783	0.668667	0.118527
C9orf64	0.938885	0.785613	0.979389	0.999961	0.989876	0.999998	0.579039	0.999417	0.94416	0.951632	0.743364	0.999886	0.405263	0.862399	0.542903
C9orf78	0.947	0.538851	0.977111	0.999961	0.192973	0.999998	0.00463272	0.958851	0.598729	0.68858	0.173429	0.999886	0.649843	0.179005	0.209296
C9orf84	0.937128	0.436998	0.967446	0.999961	0.840214	0.999998	0.398959	0.999417	0.949018	0.938165	0.905536	0.999886	0.76779	0.95235	0.272344
C9orf85	0.937128	0.60562	0.972256	0.999961	0.602659	0.999998	0.751426	0.999417	0.797884	0.861468	0.674166	0.999886	0.722049	0.742225	0.795728
C9orf85	0.938885	0.735315	0.981964	0.999961	0.891996	0.999998	0.927169	0.999417	0.9441	0.907037	0.822654	0.999886	0.932374	0.803894	0.824619
CA11	0.962956	0.516528	0.960884	0.999961	0.22745	0.999998	0.992398	0.999417	0.966111	0.727919	0.341558	0.999886	0.512523	0.637726	0.184234
CA13	0.924147	0.436998	0.957688	0.999961	0.568564	0.999998	0.0476171	0.996261	0.190224	0.564052	0.0733574	0.999886	0.465285	0.596213	0.927886
CA14	0.937128	0.56511	0.972127	0.999961	0.397421	0.999998	0.7096	0.999417	0.912376	0.885327	0.459183	0.999886	0.579432	0.733455	0.585855
CA15P1	0.947227	0.683051	0.957688	0.999961	0.826932	0.999998	0.147049	0.999417	0.570376	0.643759	0.68639	0.999886	0.606216	0.727862	0.448545
CA15P1	0.977559	0.869513	0.991052	0.999961	0.855499	0.999998	0.619893	0.999417	0.89575	0.796891	0.716509	0.999886	0.840647	0.904291	0.810185
CA2	0.94808	0.943354	0.992137	0.999961	0.991258	0.999998	0.0336407	0.975757	0.254804	0.74856	0.0487823	0.999886	0.996577	0.64839	0.155703
CA5B	0.923609	0.479963	0.968116	0.999961	0.545814	0.999998	0.938868	0.999417	0.916497	0.827024	0.672778	0.999886	0.880681	0.912492	0.789238
CA5BP1	0.947	0.523583	0.957688	0.999961	0.533072	0.999998	0.424476	0.96807	0.614716	0.7033	0.100744	0.999886	0.70756	0.756054	0.0737958
CA5BP1	0.980514	0.595698	0.974621	0.999961	0.72096	0.999998	0.650388	0.999417	0.811503	0.740699	0.432076	0.999886	0.732295	0.829819	0.320049
CA5BP1	0.994709	0.625686	0.998895	0.999961	0.870705	0.999998	0.745283	0.999417	0.96479	0.853043	0.455177	0.999886	0.794741	0.980169	0.362384
CA6	0.981049	0.663584	0.97907	0.999961	0.309147	0.999998	0.160753	0.999417	0.970888	0.939579	0.196426	0.999886	0.98339	0.863766	0.218264
CAAP1	0.923609	0.457639	0.972256	0.999961	0.436805	0.999998	0.248754	0.999417	0.361732	0.549612	0.135927	0.999886	0.394666	0.863766	0.797364
CAB39	0.938885	0.646371	0.957688	0.999961	0.397421	0.999998	0.389072	0.999417	0.367003	0.420562	0.185264	0.999886	0.503271	0.81304	0.456742
CAB39	0.99748	0.914522	0.960884	0.999961	0.975291	0.999998	0.770519	0.999417	0.698666	0.684515	0.634239	0.999886	0.964563	0.874609	0.700118
CAB39L	0.937128	0.601341	0.957688	0.999961	0.0883491	0.999998	0.574015	0.991591	0.931634	0.955075	0.255534	0.999886	0.589289	0.236819	0.0252201
CAB39L	0.938885	0.631236	0.957688	0.999961	0.358279	0.999998	0.775733	0.999417	0.947137	0.966453	0.721838	0.999886	0.904515	0.727862	0.0732712
CAB39L	0.962956	0.706777	0.982084	0.999961	0.390549	0.999998	0.98055	0.999417	0.971562	0.972523	0.840081	0.999886	0.993597	0.969731	0.800975
CABCOCO1	0.981084	0.739891	0.958473	0.999961	0.947697	0.999998	0.751057	0.96807	0.225134	0.771045	0.0818208	0.999886	0.935801	0.907066	0.0215784
CABIN1	0.937128	0.50071	0.964186	0.999961	0.365311	0.999998	0.41061	0.998206	0.712102	0.731816	0.947566	0.999886	0.462743	0.705406	0.842829
CABIN1	0.961452	0.830783	0.994174	0.999961	0.98715	0.999998	0.625295	0.999417	0.810603	0.851095	0.992798	0.999886	0.809467	0.945479	0.889712
CABLES1	0.928495	0.470588	0.968116	0.999961	0.927223	0.999998	0.0731196	0.999417	0.314398	0.415984	0.121408	0.999886	0.534584	0.96473	0.909049
CABLES2	0.937128	0.942145	0.99645	0.999961	0.794774	0.999998	0.684849	0.999417	0.873116	0.852053	0.968484	0.999886	0.991091	0.748641	0.233361
CABP4	0.938885	0.477343	0.974621	0.999961	0.489529	0.999998	0.447033	0.999417	0.960235	0.950591	0.540795	0.999886	0.396433	0.962714	0.718718
CABP5	0.924147	0.472518	0.997885	0.999961	0.943412	0.999998	0.210398	0.998206	0.882229	0.810103	0.32185	0.999886	0.509723	0.835592	0.327223
CABYR	0.938885	0.705383	0.992516	0.999961	0.959911	0.999998	0.381603	0.999417	0.742795	0.297296	0.689687	0.999886	0.876219	0.740516	0.793563
CABYR	0.996025	0.944024	0.996818	0.999961	0.982051	0.999998	0.719562	0.999417	0.917974	0.835722	0.864605	0.999886	0.962127	0.985025	0.97347
CACFD1	0.924147	0.804737	0.967125	0.999961	0.130804	0.999998	0.00846776	0.999417	0.284265	0.724626	0.0111484	0.999886	0.559903	0.666316	0.000220285
CACFD1	0.974005	0.961912	0.972127	0.999961	0.558221	0.999998	0.693908	0.999417	0.356971	0.769992	0.93149	0.999886	0.91686	0.9466	0.000531048
CACNA1A	0.981084	0.684123	0.972256	0.999961	0.965774	0.999998	0.397262	0.996261	0.136551	0.564423	0.157501	0.999886	0.726853	0.886921	2.73338e-05
CACNA1B	0.94455	0.510245	0.968828	0.999961	0.479284	0.999998	0.150501	0.999417	0.629145	0.725688	0.163115	0.999886	0.292207	0.69163	0.00825539
CACNA1B	0.987687	0.517439	0.972127	0.999961	0.593192	0.999998	0.732965	0.999417	0.873116	0.973727	0.703483	0.999886	0.966111	0.994553	0.768438
CACNA1C	0.988406	0.708399	0.979013	0.999961	0.653019	0.999998	0.197695	0.979838	0.914819	0.900174	0.637421	0.999886	0.983128	0.532462	0.176424
CACNA1H	0.990249	0.974793	0.991671	0.999961	0.270275	0.999998	0.212199	0.958851	0.794858	0.785714	0.85615	0.999886	0.846864	0.496376	0.683362
CACNA1I	0.979528	0.641494	0.986479	0.999961	0.637444	0.999998	0.608956	0.999417	0.910688	0.48525	0.743543	0.999886	0.670338	0.947699	0.479935
CACNA2D1	0.925851	0.700917	0.960884	0.999961	0.0889275	0.999998	0.330328	0.999417	0.606898	0.915935	0.570471	0.999886	0.580256	0.0517455	0.708455
CACNA2D1	0.979472	0.765798	0.989844	0.999961	0.523242	0.999998	0.618173	0.999417	0.702831	0.947183	0.617899	0.999886	0.766128	0.324059	0.902984
CACNB3	0.938885	0.567483	0.960884	0.999961	0.32102	0.999998	0.926402	0.991699	0.607826	0.697439	0.715449	0.999886	0.841858	0.557016	0.929987
CACNB4	0.937128	0.575678	0.986924	0.999961	0.111089	0.999998	0.778055	0.999417	0.501741	0.492986	0.10244	0.999886	0.847995	0.525145	0.128727
CACNG3	0.991724	0.594101	0.996698	0.999961	0.53019	0.999998	0.958992	0.996261	0.778066	0.627782	0.826935	0.999886	0.471815	0.834345	0.573873
CACNG6	0.924147	0.503898	0.981424	0.999961	0.604401	0.999998	0.0149646	0.96807	0.693893	0.772363	0.381627	0.999886	0.606216	0.299246	2.21465e-06
CACNG7	0.923609	0.612366	0.968116	0.999961	0.0940928	0.999998	0.3988	0.999417	0.93106	0.511722	0.651713	0.999886	0.836304	0.767647	5.80123e-07
CACTIN	0.974005	0.81041	0.957688	0.999961	0.789289	0.999998	0.11899	0.999417	0.386485	0.832534	0.465284	0.999886	0.227483	0.232632	0.879978
CACUL1	0.938885	0.469855	0.968116	0.999961	0.417658	0.999998	0.219666	0.996261	0.27355	0.569906	0.046345	0.999886	0.861781	0.91405	0.316648
CACUL1	0.996509	0.940187	0.996818	0.999961	0.942007	0.999998	0.749345	0.999417	0.829222	0.6041	0.671099	0.999886	0.975979	0.973324	0.536277
CACYBP	0.937128	0.567612	0.972256	0.999961	0.447003	0.999998	0.0591929	0.958851	0.558831	0.878225	0.0685418	0.999886	0.501408	0.759738	0.131297
CACYBP	0.938885	0.800176	0.980082	0.999961	0.593802	0.999998	0.118672	0.999417	0.723535	0.897991	0.304102	0.999886	0.627464	0.890405	0.673947
CACYBP	0.988406	0.933757	0.983541	0.999961	0.664919	0.999998	0.486021	0.999417	0.909801	0.947496	0.86119	0.999886	0.673576	0.982657	0.993662
CAD	0.970943	0.597561	0.957688	0.999961	0.55802	0.999998	0.0740527	0.985186	0.498918	0.7958	0.0972695	0.999886	0.588269	0.83644	0.301479
CALB2	0.962956	0.430117	0.957688	0.999961	0.00493894	0.999998	0.703883	0.999417	0.0761435	0.713415	0.0123674	0.999886	0.578962	0.725165	0.000754627
CALCOCO1	0.959044	0.466393	0.957688	0.999961	0.640875	0.999998	0.654816	0.999417	0.783188	0.661825	0.64602	0.999886	0.213799	0.589735	0.802789
CALCOCO2	0.938885	0.652481	0.969665	0.999961	0.828833	0.999998	0.778164	0.989538	0.451472	0.564423	0.978381	0.999886	0.417607	0.828516	0.778663
CALD1	0.988728	0.544461	0.974621	0.999961	0.0824062	0.999998	0.174376	0.999417	0.622266	0.622325	0.244067	0.999886	0.894601	0.384381	0.939172
CALHM4	0.938885	0.501827	0.957688	0.999961	0.169676	0.999998	0.00344607	0.999417	0.00143067	0.349357	0.00505599	0.999886	0.464237	0.791885	0.323729
CALM1	0.924147	0.467334	0.992326	0.999961	0.354017	0.999998	0.378853	0.999417	0.441165	0.594961	0.198585	0.999886	0.854759	0.991618	0.734002
CALM2	0.924147	0.514824	0.957688	0.999961	0.649769	0.999998	0.0869792	0.999417	0.188697	0.349357	0.160647	0.999886	0.271642	0.726487	0.232279
CALM2	0.924147	0.887538	0.960884	0.999961	0.965678	0.999998	0.490193	0.999417	0.70352	0.811708	0.408873	0.999886	0.950262	0.926795	0.457663
CALM3	0.937128	0.494029	0.957688	0.999961	0.376002	0.999998	0.0390298	0.972218	0.652873	0.656947	0.444462	0.999886	0.341504	0.333357	0.867708
CALM3	0.966583	0.927375	0.995667	0.999961	0.48155	0.999998	0.564383	0.999417	0.999162	0.745814	0.610885	0.999886	0.99401	0.69645	0.973649
CALML3	0.967417	0.601697	0.968116	0.999961	0.946613	0.999998	0.293222	0.999417	0.983831	0.843361	0.329989	0.999886	0.847073	0.639546	0.893674
CALML4	0.957307	0.945176	0.960884	0.999961	0.444911	0.999998	0.00346092	0.958851	0.00432517	0.381599	0.0244162	0.999886	0.540786	0.947699	0.000768645
CALML5	0.983893	0.568623	0.972256	0.999961	0.805386	0.999998	0.788042	0.999417	0.809925	0.517591	0.991995	0.999886	0.985309	0.667847	0.884382
CALR	0.928495	0.461313	0.995667	0.999961	0.309805	0.999998	0.134406	0.990704	0.391535	0.474266	0.0885125	0.999886	0.996577	0.932425	0.811593
CALU	0.924147	0.481151	0.979013	0.999961	0.842572	0.999998	0.479911	0.999417	0.246093	0.573262	0.120733	0.999886	0.42153	0.921984	0.884266
CALY	0.938885	0.581046	0.960884	0.999961	0.144045	0.999998	0.0139806	0.958851	0.973189	0.857168	0.287228	0.999886	0.469998	0.400623	0.0479412
CALY	0.952672	0.618086	0.971941	0.999961	0.229675	0.999998	0.253988	0.996261	0.978492	0.989675	0.397069	0.999886	0.56748	0.612645	0.0877383
CALY	0.956074	0.917172	0.979013	0.999961	0.357533	0.999998	0.565476	0.999417	0.996628	0.997623	0.437621	0.999886	0.717878	0.912067	0.614783
CAMK1	0.947	0.403179	0.957688	0.999961	0.870296	0.999998	0.146364	0.998206	0.607258	0.595564	0.123168	0.999886	0.196293	0.760232	0.153486
CAMK1D	0.924147	0.69542	0.960884	0.999961	0.391077	0.999998	0.00695984	0.996261	0.208711	0.263067	0.0267076	0.999886	0.416719	0.202638	0.168396
CAMK1D	0.937128	0.735569	0.972127	0.999961	0.427712	0.999998	0.184762	0.999417	0.806209	0.890593	0.92499	0.999886	0.458563	0.355399	0.819755
CAMK1D	0.950334	0.826825	0.978928	0.999961	0.665446	0.999998	0.634874	0.999417	0.909269	0.993373	0.973371	0.999886	0.82849	0.764208	0.909611
CAMK2D	0.980514	0.961969	0.994174	0.999961	0.958878	0.999998	0.0603964	0.999417	0.530222	0.727265	0.176159	0.999886	0.845843	0.586934	0.959898
CAMK2G	0.930233	0.466393	0.972256	0.999961	0.538766	0.999998	0.128278	0.958851	0.483911	0.672275	0.131605	0.999886	0.446889	0.639481	0.852679
CAMK2N1	0.989248	0.795244	0.967125	0.999961	0.738654	0.999998	0.182782	0.999417	0.735764	0.92598	0.27331	0.999886	0.716887	0.686047	0.0855117
CAMK2N2	0.938885	0.621479	0.972256	0.999961	0.258393	0.999998	0.0803235	0.958851	0.147562	0.348474	0.0226318	0.999886	0.663839	0.73433	1.71049e-05
CAMK4	0.996411	0.868237	0.957688	0.999961	0.927927	0.999998	0.0838315	0.996261	0.922488	0.836853	0.70007	0.999886	0.956256	0.572542	0.571393
CAMKK1	0.937128	0.938089	0.960884	0.999961	0.849668	0.999998	0.616877	0.996261	0.999814	0.989675	0.735635	0.999886	0.358488	0.895056	0.847251
CAMKK2	0.937128	0.489555	0.960884	0.999961	0.238264	0.999998	0.0413141	0.958851	0.433357	0.784688	0.491564	0.999886	0.419894	0.724606	0.620178
CAMKMT	0.923609	0.771335	0.957688	0.999961	0.177884	0.999998	0.0854475	0.999417	0.966648	0.957139	0.419162	0.999886	0.363024	0.632535	0.0396668
CAMLG	0.952672	0.83462	0.995667	0.999961	0.276506	0.999998	0.828546	0.999417	0.878964	0.946577	0.452547	0.999886	0.788644	0.978737	0.802137
CAMSAP1	0.937128	0.484174	0.972256	0.999961	0.638895	0.999998	0.167971	0.979838	0.79026	0.724428	0.320479	0.999886	0.41965	0.786499	1.76364e-05
CAMSAP1	0.938327	0.619647	0.986508	0.999961	0.793822	0.999998	0.37694	0.999417	0.813392	0.957344	0.700043	0.999886	0.651409	0.932209	0.831334
CAMSAP1	0.974577	0.699984	0.996702	0.999961	0.957437	0.999998	0.446896	0.999417	0.952226	0.991912	0.961709	0.999886	0.982453	0.976031	0.857798
CAMSAP2	0.924147	0.460071	0.957688	0.999961	0.779252	0.999998	0.00816144	0.972218	0.322201	0.534309	0.182984	0.999886	0.89276	0.287745	0.654841
CAMSAP2	0.985738	0.49091	0.996641	0.999961	0.911387	0.999998	0.300141	0.999417	0.550624	0.703168	0.575362	0.999886	0.976964	0.999555	0.789238
CAND1	0.945057	0.974807	0.979013	0.999961	0.312955	0.999998	0.781535	0.999417	0.993974	0.967886	0.793942	0.999886	0.786936	0.66317	0.284635
CAND2	0.977269	0.511649	0.971298	0.999961	0.530278	0.999998	0.0397331	0.958851	0.859988	0.724626	0.502068	0.999886	0.682192	0.301815	0.859859
CANT1	0.937128	0.44911	0.957688	0.999961	0.599491	0.999998	0.0944616	0.958851	0.640042	0.658637	0.46938	0.999886	0.500794	0.811431	0.198195
CANT1	0.99748	0.838928	0.960884	0.999961	0.711066	0.999998	0.263919	0.971979	0.977767	0.740921	0.837769	0.999886	0.685945	0.933542	0.750458
CANX	0.938885	0.687627	0.957688	0.999961	0.569189	0.999998	0.168292	0.991699	0.636502	0.630659	0.252624	0.999886	0.512733	0.210412	0.361255
CANX	0.987687	0.786275	0.98539	0.999961	0.711552	0.999998	0.457386	0.999417	0.795432	0.837183	0.691094	0.999886	0.754235	0.790257	0.659992
CAP1	0.884829	0.453021	0.968116	0.999961	0.499816	0.999998	0.109235	0.96295	0.714874	0.680713	0.303187	0.999886	0.0440753	0.216704	0.409935
CAP1	0.924147	0.501644	0.972256	0.999961	0.997408	0.999998	0.26509	0.999417	0.76316	0.95889	0.954295	0.999886	0.422765	0.624207	0.928215
CAP1P2	0.937128	0.524302	0.994374	0.999961	0.340164	0.999998	0.161517	0.999417	0.446637	0.493953	0.263523	0.999886	0.617448	0.582797	0.76094
CAP2	0.928495	0.477343	0.973388	0.999961	0.677818	0.999998	0.0707763	0.999417	0.803985	0.739378	0.424432	0.999886	0.806506	0.992807	0.282636
CAPN1	0.962031	0.590135	0.957688	0.999961	0.302532	0.999998	0.294406	0.972218	0.887661	0.674101	0.523345	0.999886	0.285333	0.964728	0.726621
CAPN10	0.977559	0.725459	0.957688	0.999961	0.205021	0.999998	0.0371247	0.999417	0.992537	0.731194	0.677002	0.999886	0.693433	0.42794	0.990648
CAPN2	0.937128	0.920864	0.957688	0.999961	0.798564	0.999998	0.793457	0.999417	0.941803	0.740921	0.584065	0.999886	0.765805	0.633932	0.88605
CAPN5	0.938885	0.54608	0.968116	0.999961	0.834972	0.999998	0.00190925	0.958851	0.702822	0.649971	0.068266	0.999886	0.531278	0.419271	7.0524e-05
CAPN7	0.923609	0.466893	0.994242	0.999961	0.644818	0.999998	0.0905498	0.999417	0.921226	0.751675	0.0388196	0.999886	0.501408	0.929334	0.404488
CAPNS1	0.924147	0.47146	0.960884	0.999961	0.210912	0.999998	0.109688	0.958851	0.670023	0.564423	0.466685	0.999886	0.39884	0.696743	0.771606
CAPNS2	0.977269	0.969699	0.968116	0.999961	0.314745	0.999998	0.251497	0.971979	0.932583	0.524984	0.40237	0.999886	0.752405	0.648177	0.56452
CAPRIN1	0.924147	0.466393	0.957688	0.999961	0.490278	0.999998	0.0233961	0.996261	0.557831	0.816969	0.0264668	0.999886	0.363448	0.718237	0.309594
CAPRIN1	0.937128	0.992772	0.961804	0.999961	0.87128	0.999998	0.688774	0.999417	0.83041	0.880596	0.949289	0.999886	0.948721	0.933361	0.95099
CAPRIN2	0.924147	0.457639	0.957688	0.999961	0.139178	0.999998	0.00668135	0.996371	0.048252	0.802386	0.00593491	0.999886	0.541882	0.49453	0.00135488
CAPRIN2	0.937128	0.710332	0.992137	0.999961	0.826343	0.999998	0.856067	0.998206	0.223643	0.852	0.0349393	0.999886	0.960491	0.800593	0.0936156
[truncated: 15,290 more rows]

## Sheet: Table S2
Table S2. Microarray RAW data. Table S2 displays percent fold change from compared group. Heading names determine which groups were compared with each other. Legend: ni = non-irradiated; irr = irradiated; 1H/24H/48H = time after irradiation; C = control; L = Lys05; S = Spautin-1
Gene.ID	ni1H.SvsC	ni1H.LvsC	irr1H.SvsC	irr1H.LvsC	ni24H.SvsC	ni24H.LvsC	irr24H.SvsC	irr24H.LvsC	ni48H.SvsC	ni48H.LvsC	irr48H.SvsC	irr48H.LvsC	irr.vs.ni.1H	irr.vs.ni.24H	irr.vs.ni.48H
A1BG	127.6	127.1	100.6	106.5	109.4	91.8	83.8	92.7	84.1	81.9	78.4	100.3	126.9	103.4	158.4
A1BG-AS1	96.7	99.1	104.1	96.6	83.1	100.4	119.3	117.4	104.2	101.5	115.2	104.1	97.2	84.5	91.1
A2M-AS1	109.7	116.5	99.3	104.1	111.4	97.1	82.3	81	91.3	90.2	86.6	97.7	120.2	107	111.3
A4GALT	108.1	150.6	109	108.2	170.9	93.6	75.7	91	111.9	83.8	71.1	101.2	98.3	107.5	125.5
AAAS	83.9	80.6	128.9	102.6	91.5	97.8	141	124.4	143.9	122.7	144	95.2	68.2	89.1	80.8
AACS	96.6	88.7	124.3	98.4	88.8	107.6	153.5	142.8	116.8	117.8	127.5	101.8	84.5	94.1	86.7
AACS	97.5	85.5	116.7	98.8	108.8	107.9	148	113.7	106	98.8	130.8	101.2	90	93.7	114.7
AACSP1	108	108.6	83.9	96.2	120.2	95	84.6	82.8	88.3	73.8	85.5	100.3	145.5	104.3	70.5
AADAT	112.3	118.4	92.5	99.7	117	101.2	102.1	91.7	112.9	98.2	110.7	99.7	128.1	89.4	90.3
AAGAB	115.9	119.8	87.4	97.4	105.1	94.6	93.8	77.9	102.4	87.1	99.1	96.8	122.5	99.6	90
AAK1	64.2	56.9	74.8	90.3	115.3	88.7	62.6	77.2	73.6	67.7	76.1	100.1	53.1	181.6	124.2
AAK1	124.4	128.4	117.1	108.7	109	89.6	80.1	90	105	109.1	83.8	96.6	125.6	118	88.8
AAK1	111.1	112.7	107.2	103.5	90.8	92.9	84.8	90.2	104.9	94.3	89.9	90.5	113.8	116.5	90.4
AAK1	103	93.3	91.8	96.9	105.9	98.5	93.9	96.1	98.2	103.6	110.2	87.9	90.2	87.6	95.2
AAMDC	108.5	122.3	100.7	103.6	90.1	97.3	82.3	88.5	93.6	100.1	90	100.1	110.6	104.4	120.1
AAMP	82	73.6	142.1	104.4	62.5	93.6	261.7	189	128	124	137.3	89.8	72	57.2	85.4
AARD	119.3	117.8	75.5	112.6	113.6	97	87.6	95.1	103.3	97.8	109.6	98.4	125.4	110.6	123.1
AARS	88.8	79.5	122.7	106.5	98.3	116.7	269.3	163.6	156.6	122.1	187	103.4	75.1	69.8	91.5
AARS2	101.8	106.1	99.9	106.4	89.9	90.8	86.4	97	108.1	101.7	89.7	104.5	105.6	98.2	97.4
AARSD1	103.5	90.6	110.6	106.8	73.2	95.2	190.1	152.9	109.1	107.3	121.7	106.4	98.9	60.5	70.1
AASDH	98.9	100.3	101.1	96.2	103.4	102.7	117.6	103.9	108.2	106.7	113.8	102.3	99.7	99.8	93.3
AASDHPPT	95.7	82.5	83	90.6	103.6	106.5	107.4	107.2	101.2	98.5	97.7	94.5	99.3	89.3	91.5
AASS	111.6	100.7	110.1	101.9	136.9	93.4	113.9	88.6	115.2	94.2	102.3	102.2	97.1	97.9	104.3
AATF	96.9	93.6	100.9	105	63.6	106.7	123.2	127.4	121.3	125.9	118	100.6	97.6	73.5	87.8
AATK	102.6	122.1	121.8	105.6	109.4	86.8	89.5	95.4	90.4	95.4	90.8	105.3	94.4	111.7	124.5
AATK	99.6	95.1	102	101	113.4	104.7	86.6	99	96.9	101.4	96.1	105.1	100.8	108.2	108.3
ABCA1	103.3	107.5	100.2	92.8	122.2	102.8	100.2	89.1	108.1	96.1	95.4	95.4	105.7	116.5	158.3
ABCA11P	83.9	82.1	87.6	88.9	91.2	98.1	89.5	92.1	101.2	101.6	104.2	99.9	84.9	111.3	93.9
ABCA17P	90.3	118.9	123.2	103.3	124.2	80.1	67	75.8	96.7	98.9	81.7	102	79	117.7	160.6
ABCA3	87	76.5	111.5	99	73.6	95.3	167.9	152.2	132.8	125.3	127.6	104	76.6	70.9	101.5
ABCA5	84.2	113.6	93.4	92	99	103.1	98	105.2	93.8	92.5	95.5	103.5	82.8	93.5	107.2
ABCA7	106.8	108.6	105.8	104.2	84.7	95.6	97.8	110.1	98.4	97.8	93.5	102.6	101.4	104	124.7
ABCA9	91.2	108.9	86.3	97.2	104.2	95.6	79.3	81.9	96.1	84.8	81.9	94.6	107.6	111.6	94.7
ABCB1	99	96.1	96.4	100.7	73.6	103.5	100.4	104.8	83.9	97.6	92	103.5	98.4	90.8	94.1
ABCB10	98.2	98.6	105.1	93.6	142.8	118.6	102.2	95.4	103.1	91	100.8	98.7	105.6	110.8	107
ABCB10P4	102.3	99.8	93	94	130.4	118.1	99.7	97.4	110.4	106.3	100	97.8	99	106.8	103.2
ABCB6	103.9	108.8	98	106.2	105.5	97.4	76	88.2	108.4	89.1	79.5	98.4	109.9	110.5	144.9
ABCB7	97.1	103.2	87.4	90.7	112.2	95.6	90.6	92.2	108	102.5	82.5	96.7	103.1	105	118
ABCB8	93.1	118	125	106.8	72.6	92.9	59.5	107.7	128	62.6	64.9	98.1	79.5	107.7	104.7
ABCB8	105.9	95.5	93.5	104.4	100.3	95.7	117.9	95.1	83.4	122.5	124.4	97.2	111.4	100	101.6
ABCB9	90.2	89.2	100.3	102.3	104	106.6	105.9	116.1	101.7	109.9	105.1	99.1	92.4	108.8	107.5
ABCC1	90.4	80	124.2	103.8	91.7	99.3	125.3	112.3	116.2	115.8	117.8	100.2	79.6	96.9	88.6
ABCC10	90.9	115.9	112.9	108.1	108	89.4	183	122.7	113.5	115.4	120.4	100.8	114.1	77.7	71.8
ABCC10	103.9	95.6	96.8	104.6	93	94.1	97.8	104.7	113.2	94.6	113.4	98.8	91.1	115.2	78.8
ABCC10	99.3	95.2	97.4	103.7	105.5	98.3	101.3	97.5	100.4	103.6	101.3	97.7	95.6	99	103.9
ABCC3	111.7	85.3	110.7	105.5	110.6	94.1	66.6	82.2	138.8	89.7	106.7	106.6	96.5	129.5	88.5
ABCC3	93.1	105.7	110.2	98.3	98.3	95.5	79.8	86.3	106.7	100.5	106.4	98.7	101.5	110.9	91.3
ABCC4	97.4	88.6	95	93.3	94.9	103.1	100.5	98.7	101.9	101	101	103.8	96.5	105.2	93.5
ABCC5	130.7	136.6	111.9	108.9	115.6	94.6	124	113.7	115.5	79.4	75.3	108.1	147.7	94.2	121.3
ABCC5	91.5	126.8	104.7	103.5	105.9	92.9	87	90.4	89.5	83.7	98.1	104.1	93.5	96.1	108
ABCC5	113.8	89.1	103.3	101.9	105.2	97.9	96.9	99.3	98.4	100.1	102.3	98.8	112.7	102.7	98.3
ABCC6	98.7	106	99.5	102.8	106.3	101.6	98.3	93.8	99.7	100.4	96.4	101.9	106	107.8	103
ABCC6P1	109.7	124.5	88.9	106.8	109.2	96	68.3	83	87.6	102.3	87.5	99.7	127.3	124.3	134.5
ABCC6P2	111.9	113.2	89.7	108.3	109.4	96.5	64.9	80.4	93.9	105	98	102.5	113.9	120.4	138.8
ABCC6P2	99	93.1	96.8	99	98.5	99.3	80.4	93.2	93.6	100.5	99.4	99.8	106.5	109.2	99.4
ABCD1	108.1	102.8	93.2	100.5	99.4	97.2	100.5	97.8	103.1	108.5	98.8	101.5	109.3	102	99.5
ABCD1P3	88.8	72.5	110.7	110	72.4	97.8	88.7	111.6	105.3	110.9	100.9	91.5	74.8	111.2	125.8
ABCD1P5	96.5	87.3	113.2	101.6	102.8	100.9	95.9	94.8	105.2	103.5	116.9	98.9	79.6	112.6	96.2
ABCD3	115.3	154.7	86.2	97	80	95.2	73.4	92.4	67.2	86.1	73	105.2	120	114.4	133.8
ABCD3	105.4	111.6	95.8	107	119.7	96.3	65.8	98.7	91.2	93.1	81	102.1	134.1	101.9	96
ABCD4	102.8	115.2	98.2	110.7	127.6	102.5	89.4	90.9	95.9	87	91.3	110	103.1	112.1	105.9
ABCE1	78.3	79.3	83.3	87.3	131.1	114.8	108.3	96.2	107.5	118.6	123.1	101.4	92.9	111.7	77.6
ABCE1	88	91.9	100.5	79.8	95.3	99.2	115.2	99.6	113.8	120.4	111.5	100.7	96.5	100.8	87.5
ABCF1	76.9	76.2	109.2	101.2	56.1	90.1	171.1	152.4	104.8	114.4	133.5	100.6	71.7	59.2	68.3
ABCF2	79.9	68	147.2	103.9	69.4	95.7	230.5	171.9	132.9	138	178.5	102.3	66.5	63.4	70
ABCF3	95.3	88.6	115.8	108.6	85.6	97.3	111.8	111	112.4	104.6	139.2	103.7	89.5	91.4	82.6
ABCG5	105	106.9	99.3	104.3	104.8	91.6	91.4	98.8	98.1	102.4	95.6	105.9	128.8	97	106.3
ABHD1	109.1	103	100.5	103.4	107.6	100.2	97.3	92	102.7	98.7	94	102.1	102.8	101.8	117.7
ABHD11	88	120.1	86	108.5	85.1	92.7	155.6	141.2	113.6	112.9	130.4	102.4	137.1	79.6	79.1
ABHD11	87.5	84.3	117.4	109.1	107.7	103	149.6	132.2	92.2	93	92.5	101.4	76.9	77.6	82.9
ABHD11	108.1	88.2	92.9	104.6	94.7	100.9	102	104.2	97.1	102.5	105.8	94.8	99.3	97.1	93.9
ABHD12	99.7	86.6	116.4	104.5	88.7	100.5	112.9	112.9	97.2	98	90.9	95.8	88.1	96.6	105.4
ABHD14A	116	116.5	91	103.8	105.6	95	66.6	86.9	97	93.7	79.6	102.2	114	115.8	166.2
ABHD14A	116.5	113.5	99.9	102.7	96.5	101	72.7	93.8	101.3	99.8	86.4	99	110	111.7	168.8
ABHD14A-ACY1	92.9	90	108.9	102.9	85	113.7	89	110.9	113.9	138.8	98.9	102.8	85.5	97.9	131.4
ABHD14B	95.2	84	119.5	98.9	85	96.4	153	125.1	125.9	123.6	136	98	82.1	78.9	115.9
ABHD15	94.2	92.8	96.7	101.4	101.8	95.3	80.8	94.1	97.4	102	91.6	98.2	94.1	98.8	124.7
ABHD16A	101.6	91.8	108.7	106.5	78.2	100.1	144.8	126.1	116.7	124.2	127.9	99.2	93.7	79.4	107.1
ABHD17A	86	75.5	111	110.4	64.5	91.6	84.7	116.3	92.9	109.6	99.7	96	74.9	92.6	95.1
ABHD17AP3	91.5	79.2	131.9	111.1	74.7	92.3	112.2	119.2	109.3	121.7	117.4	96.8	75.4	114.1	85.1
ABHD17AP3	95.7	82.8	130.1	102.7	88.2	95.2	112.7	113.4	107.7	109.7	108	90.2	71.8	97.7	103.2
ABHD17B	91.5	81.8	107.7	94.8	92.9	98.6	86	94.3	83.2	116.2	74.8	99.6	86.5	94.9	87.8
ABHD17B	119.9	132.1	98	105.9	115.7	99.4	94.9	87.9	108.4	79.3	110.9	99.6	118.9	109.5	110.9
ABHD17C	88.9	84.9	87.9	88.7	103	101.1	108	94.5	106.2	108.1	104.4	99.8	101.8	101.8	104.9
ABHD18	92.4	88.9	109	96.8	111.6	105.4	129	106.9	103.1	106.4	121.2	102.8	90	91.9	84.8
ABHD2	95.5	87.1	109.5	105.7	75.8	103.4	105.9	101	89.4	102.2	100.8	98.5	89.7	95.6	72
ABHD3	85.8	74.2	98	89.8	85.3	91	126.2	94	97.8	98.3	105.2	98.6	94.7	85	97.1
ABHD4	100	93.5	109.3	109.8	87.7	92.8	87.9	101.8	97.5	106.8	81.6	91.7	90.9	110.7	140.9
ABHD5	104.3	98.2	88.7	97.9	106.2	103.1	98.7	97.1	82.4	86.2	87.2	98.4	122.5	97.5	106.4
ABHD6	106.4	116.2	97.6	107.3	95.1	100.7	75.2	100.3	92.4	108.3	85	99.5	105.2	114.1	138.6
ABHD8	103.9	105.7	105.3	106.2	88.8	88.7	61.7	90	96.9	99.9	76.3	95	92.4	113.9	168.8
ABI1	91.8	88.7	90.6	83	116.1	106.4	100.2	96.3	94.8	98.5	96.2	90.9	104.7	103.1	101.9
ABI2	83	82.5	92.9	77.8	88.1	87.3	116.8	81.9	115.7	114.2	120.9	94.6	89.5	88.9	88.5
ABL1	94.3	90.8	130.5	97.1	82	95.8	122.8	118.7	109.1	104.4	113.3	103	71.4	102	88.6
ABL1	101.7	83.7	100.8	103.7	104.6	100.7	105.1	98.6	120.7	101.3	131.5	99	104.6	99.6	75.7
ABL2	173.9	73.4	148.3	91.7	124.2	124.9	61.2	109.2	87.8	118	89.6	115.1	136.1	150.8	84
ABL2	65	86.3	84.2	102.7	90.3	127.4	98.9	106.4	88.1	123.7	96.7	113.2	62	112.4	108.9
ABL2	83.4	102.8	83.3	98.7	100.2	101.9	99.5	95.2	98.9	106.1	99.8	98.1	98.3	105.6	95.3
ABLIM1	111.9	109.2	92.3	100.8	98.8	99.9	75.8	95.4	92.6	97.2	70.5	101.8	125.8	110.6	179.2
ABLIM3	99	96.9	94.6	99.8	100.1	102.1	103.5	107.3	102.5	99.5	92.6	102.4	96.9	98.2	117.8
ABR	94.7	107.1	111.5	107.1	82.5	104.5	66.5	117.6	115.6	102.1	90.9	93.7	88.5	141	120.2
ABR	101.1	97.6	101.2	102.7	103.8	100	98.8	92.4	95	100.8	94.4	92.2	86.3	107.8	111.9
ABRACL	124.1	124.9	85.8	99.6	107.4	111.4	72.5	99.5	70.6	89.4	78.4	107.9	141.1	120	125.8
ABRAXAS1	119.9	114.7	98	100.3	155.4	112.3	107.5	101.4	98.2	95.6	103.9	106.7	107.9	116.5	111.7
ABRAXAS2	107	111.2	92.7	92.8	111.1	104.2	96	93.6	97.8	109.2	113.1	103.6	120.3	106.1	94
ABT1	96.9	105.4	85.9	91.9	87.9	97.1	86.9	88.5	81.5	85.3	80.2	101.5	113.6	107.2	99.8
ABTB1	87.1	114.7	138.8	115.8	109.5	102.6	135	133.4	126.9	129.8	78.1	100.8	77.9	122.7	163.9
ABTB1	100.9	96.8	108.6	109.3	95.2	100.8	85.6	92.4	96.9	103.9	121.7	99	97.2	90.5	126.5
ABTB2	103.8	110.4	95.3	105	103.5	99.9	86.7	96.1	102	94.1	102.9	97.9	115	112.8	111.9
ACAA1	100.7	90.2	112.9	107.1	89	98.4	108.2	106.7	88.1	111.9	84	105.3	87.6	96.8	122.2
ACAA2	129.9	133	92.5	104.6	122.5	93.2	90.7	97.5	76.4	79.2	78.2	100.6	131	96.5	132.8
ACACA	123.6	128.8	103.9	96.7	147	119.7	110.2	110.1	108.2	87	101.3	106.7	127	90.3	104.7
ACACA	101	96.3	102.7	96.8	99.7	100.9	97.1	107.2	103.4	92.9	99.9	93.7	87.9	103.6	99.4
ACACB	99.9	119.9	96.9	102.4	105	97	84.3	88.3	95.1	88.8	83	94.7	105.5	107.7	194.1
ACAD10	93.8	96.3	127.4	107.8	105.3	88.4	106.8	99.7	113.8	109.7	99.3	99.7	80.8	103.2	126.5
ACAD11	92.4	84.5	104.8	96.3	116.8	102.7	128.5	99.5	175.8	122.3	168.9	100.1	92.2	93.8	95.9
ACAD8	93.1	91.5	115.2	110.3	93.7	99	135.7	109.6	113.4	113.4	128.6	108.6	92.8	88	78.6
ACAD9	117.1	118.1	89.4	107.6	74.3	96.5	154.4	137.3	71.2	78.1	77.9	105.5	114.9	70	64.8
ACAD9	94.5	89.1	106.3	102.4	109.7	98.6	86	90.6	101.9	125.7	124.8	93.6	100.5	91.3	86.5
ACADM	90.7	100.5	81.3	86.1	114.1	100.9	80.7	88.8	89.3	90.6	86.2	96.4	99	124	107.6
ACADS	96.7	83.1	123.8	108.7	91	100.2	95.5	107.2	116.2	123.2	102.3	99.7	76.4	113.8	95.1
ACADSB	117.7	126.2	76.1	97.2	125.5	91.6	59.3	81.6	57.9	67.5	47.8	97.7	136.2	96.9	147.8
ACADSB	103.1	110.7	95.6	101.3	86.4	104.4	120.9	94.1	102	99.9	109.6	91.9	101.9	105.4	101.4
ACADVL	95.3	86.6	109.9	113.5	90.3	90.1	95.6	91.7	97.1	100	108	102.7	90.8	105.9	99.7
ACAP2	81.6	70.4	85.2	77.6	89.4	95.1	154.8	91.8	129.6	116.3	162.4	97.7	92.3	81.4	57.8
ACAP3	94.4	91	123.2	118.1	70.5	92.3	56	89	70.3	82.3	68.6	102.8	90.1	122.4	130.2
ACAP3	99	100.6	120	104.3	109.2	98.2	86.5	96.1	117.7	116.4	106.3	95.1	95.5	110.4	98.8
ACAT1	70.1	81.6	83.9	93.7	95.5	100.9	86.5	98.8	89.2	124.8	105	107.2	79.8	112.7	79.4
ACAT1	88.9	72.7	108	96.8	102.3	98	117.2	101.9	82.2	112.2	106.2	97.5	101.5	88.2	75.9
ACAT1	91.3	84.3	98.7	94.4	100	98.9	98.2	99.9	85.4	104.9	96.1	96.4	101.8	90.4	84.4
ACAT2	111.1	114.2	96.3	96.4	126.5	139.6	104.7	132.5	83	102.9	86.6	108.5	113.4	96.5	112
ACBD4	102.3	168.7	105.3	108.2	194.2	105.4	87.3	81.2	107.7	108.8	71.8	103.9	95.3	103.5	227.5
ACBD4	105.2	97.2	103.8	104	101.5	97.4	102.5	103.8	100.9	115.1	103.6	103.7	113.8	110.3	101
ACBD5	136.6	132.7	98.7	104.8	90.7	87.9	82.6	88.7	94	85.7	70.9	87.3	129.9	93.9	126.8
ACBD6	109	116.7	100	104.4	120.5	95.8	94	93.3	97	81.6	97.7	101.3	108.5	105.9	103.1
ACCS	99.4	88.3	122.3	105.8	87.4	91.5	171.3	131.2	114.6	113.8	136.5	111.4	87.1	78.1	80.2
ACD	97.6	93.8	108.9	107.6	111	96.3	94.8	101.5	127.6	109.6	108.2	95.4	90	121	117.7
ACE	106.8	115.8	105.1	110.2	127.6	109.1	78.4	82.8	101.2	113	91.9	97	108.7	128.7	118.4
ACIN1	76.5	85.8	97.5	97.5	75.4	90.9	56	88.4	106	106.4	80.8	80.3	76.5	136.4	130.8
ACLY	85	79.7	112.9	91.7	105.7	116.3	151.2	119.4	144	155.8	134.6	102.8	79.8	86.6	82.7
ACO1	103.3	95.8	87.1	100.7	121.4	123.5	90.3	93.8	90.2	95.5	90.6	103.4	116.7	123.5	109.3
ACO2	100.3	95.9	110.3	105.1	115.1	106.9	92.6	97.1	126.1	107	113.1	101.4	91.5	131.3	114.7
ACOT1	89.5	99.3	98.1	107.2	92.4	112.6	72.4	101.3	89	106.2	90.5	100.9	98.7	115.3	129.3
ACOT11	109	118.4	105.2	112	84.3	94.2	67.5	96.2	82.6	88.8	68.5	100.9	104	94.9	109
ACOT13	110.4	112.5	105.6	105.9	126.6	99.8	103.7	95.4	104.5	86.4	107.4	111.1	99.1	103	117
ACOT7	99.4	78.5	135.5	101.9	63.7	86.3	204.2	153.4	121.7	119.3	134.4	101.3	79.8	69.3	104.4
ACOT8	123.1	123.5	92.8	111.7	108.7	97.2	84.5	129.3	87.3	89.3	90.7	98.3	122	70.3	132.1
ACOT8	105.5	96.7	105.7	101.4	88.9	98.9	126.7	87.9	91.5	102.4	108.2	97.8	92.4	102.8	110.8
ACOT9	115.1	117.6	88.3	101.6	107.1	102.7	91.9	94.1	87.3	84.2	97.8	105.5	127.9	93.1	93.9
ACOT9	106.8	107	99.6	100.8	101	99.8	102.8	97.5	100.7	105.4	101.1	102.4	118.3	97.5	93.6
ACOX2	123	138.5	85.5	108.6	107.7	95.8	85.2	89.2	88.1	91.3	66.2	107.1	129.4	102.6	186.4
ACOX3	99.1	97.2	103.2	106.5	83.6	109.2	91.6	109.2	103.7	99.6	94.4	108	91.7	109.7	94.2
ACP1	87	87.8	110.1	93.9	94.1	97.9	148.2	93.3	106.9	101.5	133.5	104.9	93.8	78.6	82.3
ACP1	114.1	106.8	99.4	103.7	96	98.9	102.5	108.2	96.7	101.7	106.7	100.8	100.9	99	88.3
ACP2	106.6	91.1	118.1	103.1	91.3	97.3	115.5	108	92.6	92.6	115.9	102.6	96	92.4	83.1
ACP2	95.5	95.5	99	99.1	107.7	99.9	105.5	105.6	100.1	108.1	95.9	98.3	95.8	103.7	92.4
ACP4	102	104.5	94.9	100.1	86	90.9	85	95.8	90.9	97	73.5	104.2	111	101.5	123.1
ACP6	95.9	88.2	104.5	95.2	95	99.7	151.2	103.3	124.7	115	143.7	103.7	90.3	87.2	93.3
ACP7	93.6	95	111.6	99.4	117.2	102.3	88.8	83.5	97.7	97.7	117.6	98.9	95.7	123.1	96.5
ACR	104.3	106.4	96.1	97.8	108.6	96.9	89.6	89.6	95.5	106.6	102.1	106.4	107.8	101.6	99
ACRBP	93	107	114.7	110	107.4	90.6	92.2	105.8	103.5	102.8	101	107.2	85.2	93.4	104.5
ACSF2	99.8	102.1	113	105.4	100.4	100.7	119	102.1	119	118.7	146.5	102	93.3	83.6	105.7
ACSF3	92.7	76.9	140.9	107.1	80.3	93.9	137	140	125.2	122.1	116.3	99.8	65	88.6	87.6
ACSF3	89.9	90.2	114.4	102.6	78.3	98.6	111.4	118.7	100.3	113.1	119.6	96.2	80.5	99.7	106.8
ACSL1	91.1	86	98.6	96.2	84.5	103.6	120.9	101	110.8	118.5	119.8	101.4	105.4	85.9	80.5
ACSL3	108.1	105.3	94.3	93.7	115	113.5	80.9	90.3	72.9	84.3	79.7	97.9	118.4	95.1	134.1
ACSL4	84.9	78.4	105.5	84.9	128.2	131.3	105.6	94.9	120.6	125.2	132.1	94.9	82.1	140.8	87.3
ACSL5	98.6	120	104.6	100.7	120.8	101.7	106.6	109.8	101.6	102.5	91.9	97.6	86	120.6	102.3
ACSM5P1	102.9	108.7	94.5	108.4	113	104.7	86.3	91.3	95	100.1	83.7	99	117.8	107	119.2
ACSS2	81.4	83.2	128.2	100.2	103.6	117.5	177.5	135	149.5	144.1	184	103.4	77.9	77.1	101.7
ACTA2	104.2	96.1	113.6	104.7	83.5	93.2	129.1	107.6	100.5	112.1	108.9	98.7	91	84.2	97.5
ACTA2-AS1	105.7	113	103.8	101.6	109.2	99.9	88.2	94.8	105.2	99.2	84.4	99.7	103.3	114.1	107.6
ACTB	83.1	82.3	137.6	88.4	84.7	89.5	210.9	110.7	122.5	130.1	179.7	95.6	68.7	72.8	54.4
ACTBL2	94.1	91.5	136.1	105.5	95.2	96	140.8	119	119.5	122.6	134.2	94.9	86.8	95.9	80.3
ACTBP11	90.6	108.9	104.6	93.1	95.9	90.4	93.7	93.2	111.6	100.2	71.2	93.9	102	125.6	101.3
ACTBP12	79.6	68.5	135.7	92.5	67.9	92.5	173	142.1	129.2	134.1	145.7	97.5	67.4	75.9	84.1
ACTBP12	84.8	76.2	136.9	99	72.8	105.6	152.7	129.1	121.5	131.1	127.2	91.9	70.3	80	94.1
ACTG1P20	124.1	125.4	98.5	94.9	125.8	105.9	87	94.6	86.1	91.7	104.1	102.5	109	129.9	80.8
ACTL6A	99	92.1	86.8	88.3	104.2	99.4	114.7	92.3	93.2	95.3	109.9	96.5	113.4	85.1	73.6
ACTL8	96.6	104.5	101.8	100.8	108.5	105.1	108.4	94.4	101	100.7	97.3	101	108.9	104.6	99.2
ACTN1	87.5	84	139.2	106.4	87.7	101	139	146.3	149.4	116.4	162.5	94.7	62	101.2	71.9
ACTN3	93.1	90.7	133.9	105.7	104.3	90.2	150.9	139.1	142.8	132.2	149.9	97.7	73	93.4	80.6
ACTN4	75.5	66.7	146.9	103.3	69.2	101.8	150.5	145.9	144.9	119.2	163.4	91.9	56.3	99.9	73.5
ACTR10	123.8	121.4	96.8	102.3	108.2	102.7	86.7	93.6	94.7	83.9	80.8	101.3	116.8	102.4	107.4
ACTR1A	94.8	92.6	122	105.1	62.8	93.4	159.8	145.8	114.8	117	139.3	93.6	92.4	65.2	72.7
ACTR1B	93.4	80.5	119.2	103.4	79.3	90.9	171.8	129.5	115.1	110.6	124.8	93	84.1	71.7	86
ACTR2	82.2	89.4	80.9	78.4	124	103.3	118.7	103	102.2	103.3	119.8	97.4	84.4	116.2	79.6
ACTR3	95.4	93.8	93.7	89	107.2	102.6	110	94.4	115.7	99.3	110.4	99	99.9	98.6	101.6
ACTR3B	123.5	84.1	111.3	94.3	125.4	111.7	71.1	108.8	83.3	114.8	79.3	103.1	89.7	120.3	119
ACTR3B	111.4	117.6	105.4	106.2	95.8	105.6	119	93.8	87.4	83.4	118.2	99.9	116.2	106.8	90.5
ACTR3B	92.8	105.5	97.9	101.5	102.6	102.5	81.4	95.5	102.4	94.3	82.8	98	98.9	96.2	107.9
ACTR3BP5	106.1	121.4	108.9	100.2	125.9	106	75.8	93.7	109.1	112.9	73.3	94.8	107.1	136.1	150.4
ACTR5	85.9	78.8	106	108.6	67.7	99.7	104.6	104.4	106.8	117.9	120.1	104.2	84.7	88.1	68.3
ACTR6	95.9	94.3	82.2	83.7	138.4	110.5	114.5	100.3	105.6	101.2	102.4	97.3	97.5	94.8	97.2
ACTR8	96.7	101.8	98.6	95.5	103.5	106.7	90	97.1	103.2	100.4	102.9	97.3	94.1	104.7	88.2
ACTRT3	100.6	102.1	92.9	105.9	104.5	103.9	87	90.7	98.1	97.5	88.7	100.6	104.4	112.5	108.9
ACVR1	92.8	74	107.6	96.1	82.4	116.8	144	94.7	123.8	132.6	161.5	106.2	84.3	76.8	75.1
ACVR1	99.5	95.9	97.6	99.7	109.6	105.4	92.5	107.7	113.5	112.8	117.1	105.5	105.2	103.9	106.1
ACVR1C	107.2	104.1	91.7	105.4	98.4	104.5	90.4	100.2	86.4	92.6	79.4	97.3	109.9	98.7	153.9
ACVR2A	89.3	100.2	94.1	92.2	108.1	98.6	102.1	94	106.5	111.7	114.1	101.3	92.4	109.7	84.6
ACVR2B	105.1	110.1	97.3	88	127.6	111.7	104.1	93.4	107.5	87.4	103.6	98.6	104.4	100	95.6
ACYP1	114.2	117.7	98.6	97.8	111.3	95.5	90.6	82.1	85.7	86.1	99.8	99.8	116.2	104.7	85
ACYP2	105.3	103.9	105.3	105.3	104.1	104.5	84	91.8	99.2	102.1	105.2	104.3	91.8	92.8	118.8
ADA	104.1	99.7	95.6	100.9	118.9	97.8	100.9	103.5	108.3	95.2	105.9	101.5	96.9	95.8	136.1
ADAD2	98.8	105.6	100.6	105.8	109.8	101.9	71.2	67.6	99.3	102	91.2	99.6	97.9	138.4	96.6
ADAL	99.3	112.8	100.6	104	109.5	98.3	79	82.2	88.7	93.2	89.5	98	107.7	117.2	94.9
ADAM10	113.3	117	92.3	97.7	129.2	106.1	90	89.2	89.2	75.5	83.1	96.8	116.2	113.5	113.5
ADAM10	114.4	112.4	95.3	98.3	132.2	96.6	100	92.6	95.8	80.2	83.2	96.4	109.8	111.9	111.1
ADAM11	114.1	84.1	105.7	115.6	169.7	131	134.8	137.7	126.1	134.3	119	107.9	92.3	87.1	109.6
ADAM11	99	88.3	106.1	104	89.5	109.8	80.4	92.5	79.2	96.2	101.4	101.6	107.7	92.2	80.4
ADAM12	102.3	108.4	96.6	106.7	121.4	119.1	86.5	93.2	100.5	98.7	96.2	101.5	109.8	123.1	101.8
ADAM15	114.3	118.8	122.8	104.2	106.9	87.8	155	124.9	126.9	108.8	132.9	102.2	120.5	102.6	133.4
ADAM15	93.1	80.6	98.1	104.5	98.2	93.3	99.6	97	127.4	99.5	115.2	100.5	78.1	102.2	103
ADAM17	83.6	77.1	105.7	91.9	89.9	94.7	116.4	109	141.3	141	131.9	98.3	79.6	91.8	121
ADAM19	107.6	115.6	91.2	103.7	102.9	96.1	79.3	91.3	95	78.7	87.4	97.5	115.7	113.1	116.2
ADAM22	86.9	89	93.5	86.5	103.3	96.7	110.1	84.3	137.4	112.8	143.3	104.5	92.3	108.2	92.8
ADAM23	95	94.1	82.1	97.5	109.7	117.1	125.5	95.8	121.9	120.6	144.4	108	118.1	89.9	134.9
ADAM23	97.5	98.3	104.4	98.6	97.3	97.9	111	99.3	106.9	105.1	114	106.2	92.6	88.7	89.6
ADAM33	101.7	107.6	111.6	101.1	115.2	106.5	91.2	88.2	111.2	110.6	99	110	122.7	108.8	106
ADAM33	98.9	104	98.5	101.3	100.9	103.4	89.8	92.4	108.8	111	98.8	101.1	94.7	101.5	102.6
ADAM8	94.5	134.7	73.8	117.9	72.2	83.6	58.7	85.2	76.6	74.8	76.1	109.9	127.1	100.4	92.5
ADAM9	110.5	108	91.9	100.1	125.2	122.6	80	92	84.2	95	87.3	102.5	104.6	121.7	97.2
ADAMTS19	104.1	117.1	95.6	105.6	105.7	97	88.3	94	100.6	105	97.3	103.4	115.8	111	103.6
ADAMTS3	97.5	95.5	92.8	83.1	94.6	107.8	94.6	95.1	99.7	104.5	80.8	98.5	102.6	109.9	125.9
ADAMTS7	85.7	94.8	104.7	100.5	117.9	100.9	82.3	93.5	105.1	116.8	88.6	94.2	99.2	109.9	148.4
ADAMTS7P1	91.8	84.2	108.2	109.5	103	93.6	64.3	83.5	106.1	112.6	91.5	99.4	86.3	125.6	135.9
ADAMTS7P4	104.9	125	105.4	102.1	106.6	81.7	71.6	87	104.4	115.3	70.3	103.2	117.6	128.3	144.6
ADAMTS7P4	98.4	108.8	105.6	100.7	108.5	99.9	99.7	95.7	106.8	113	99.7	96.7	102.8	101	95.2
ADAMTSL1	111.2	116.9	97.9	107.9	115.8	112.2	100.1	102.6	105.7	116.4	100.1	113.2	119.3	90.5	86.2
ADAMTSL4	118.7	84.9	112.5	105.6	123.5	106.8	117.8	94.8	129.5	110.1	127.7	109.6	77.3	117.7	131.2
ADAMTSL4	115.4	114.6	104	103.4	113.7	103.7	82.2	103.5	119.7	90.7	105.9	100.3	119.9	113.2	121.8
ADAMTSL4	94	114.1	102.9	103.6	114.4	100.6	93.3	96.6	109.9	101.7	97.6	99.8	112.8	105.5	97
ADAMTSL5	86.1	110.5	124.4	118.1	149.6	110.8	63.9	75.8	107.4	115.7	83.3	103.3	80.3	120.9	158.1
ADAMTSL5	97.6	90.6	102.2	109.2	94.9	104.4	67.1	88.7	99.1	103.6	85.6	98.7	99.2	101.2	111
ADAP1	106.9	88.8	108.3	101.9	99.1	101.4	109.3	109.3	118.4	107.5	129.1	103.3	100.3	103.1	118.4
ADAP2	106	97.3	106.5	109.7	105.8	109.1	92.3	103.6	107.8	106.7	101.5	108.2	93.7	99.6	119
ADAR	83.7	82.9	128.2	100.3	92.3	95.4	90.5	104.6	120.3	128.5	112	97	76.7	130.3	139.9
ADARB1	112.3	107.7	105.9	105.3	81.6	94.6	68.8	89.6	66.7	78.7	77.7	102.6	109.9	96.8	86.9
ADARB1	101.8	100.8	100.4	100.6	89.1	103.1	86.2	96.9	95.5	106.5	100.8	101.9	96.3	100.5	89.7
ADARB2	97.8	90.2	100.2	102.5	96.6	100.1	92.7	95.6	95.2	98.4	72.3	96	95.2	99.1	189.5
ADAT1	86.9	69	104.3	99.5	69.6	97.2	176.3	137	127.3	116.2	143.3	98	85.6	62.7	87.5
ADAT2	86.3	121.2	86	95.8	102.8	113	81	89.3	79.1	76.7	117.1	105.3	74	128	63.8
ADAT2	109.8	89.2	113.1	99.5	98.6	102.6	95.5	97.8	97	109.1	89.7	97.1	118	98.6	80.8
ADAT3	108.6	115.3	100.3	108.3	68.9	92.2	66.8	105.8	87.8	95.4	65.7	103.6	110.1	99.4	112.1
ADCK1	88.7	81.9	120.9	100	82.1	104.5	126.4	120.9	110.5	104.2	100.8	102.9	82.1	96.9	99.6
ADCK2	102.4	86.3	120.5	106.7	84	102.4	113.7	113.5	100.1	101.9	114.9	91.7	78.4	96.9	90.7
ADCK5	106	95.5	122.8	104.1	87.9	91	128	126.3	125.9	111	140.3	106.4	87.4	88.7	89.5
ADCY3	106.1	103.2	99.9	101.4	107.2	96.6	112.2	97.5	92.2	84.8	92.4	103.9	102	95.9	95.7
ADCY4	101.1	97.1	112	103.5	92.4	94.9	100.3	101.5	111.2	111	95.1	95.8	95.6	103.5	107.7
ADCY6	93.3	91.3	115.8	99.8	86.3	98.8	141.3	120.2	109.1	119.7	134.7	100.3	83.4	82.8	91.2
ADCY7	113.9	106.9	108.3	98.9	125	112.3	107.4	104.7	104.3	94.1	103.2	94	97.8	103.7	130.9
ADCY9	110.6	109.9	98.3	100.5	94	105.4	80.9	99.4	87.6	87.2	80.6	99.5	104.6	105.4	112.9
ADCYAP1R1	106.5	111.8	97.3	103.7	113.6	100.7	92.4	97.5	95.6	103.9	112.1	104.9	111.6	104.8	96.2
ADD1	78.7	82.4	138.3	102.8	72.6	90.4	83	113.3	104.3	102.2	104.4	85.1	63.2	108.2	94.5
ADD2	129.3	87.1	94.9	95.9	139	118	143.8	117.8	149.7	149	143.2	107.3	76.9	89.9	75.7
ADD2	90	118.2	102.1	104.1	113.8	105	124	107	110.3	106.8	121.9	104.6	122.3	108	89.2
ADD2	91.1	96.2	98.1	98.8	99.2	105.2	110.3	94.7	98.2	91.7	98.2	93.5	96.8	94.7	101.8
ADD3	106.2	103.4	77.7	89.2	98.9	90.8	74.4	80.8	65.1	81	63.9	91.2	128.4	102.6	142.7
ADGRA3	131.6	134.4	105.6	105.7	125.3	107.7	109.9	104.4	109.3	87.6	108.9	102.5	145	104.2	124.8
ADGRA3	96	102.8	94.9	98.7	106	98.2	85.1	100.4	102.2	96.2	96.5	96.9	85.6	99.7	95.4
ADGRB1	97.7	80.6	92.6	100.3	99.1	106.3	79.6	94.4	80.6	91.1	79	106	103.8	97.6	216.7
ADGRB2	110.1	104	108.9	107.8	146.5	95.4	54.3	65.4	87.1	86	74	94.7	88.6	156.9	182.4
ADGRD2	104.2	110.3	99	105.3	124.5	111.9	88.3	91.1	89.4	98.4	88.3	103	108.4	129.8	104.9
ADGRE1	103.8	102.1	100.7	116.2	119.9	102.4	71.7	86.1	98.1	105	85.7	105.1	106.2	124.5	127.2
ADGRE5	84.9	85.3	106.1	103.8	71	92.3	74.6	88.6	81.5	106.8	86.5	94.5	80.5	110.9	97
ADGRG1	118.7	113.2	101.3	99.7	86.9	98.1	68.3	86.5	85.9	97.3	73.7	96.2	110.5	117.4	195.7
ADGRG3	100	124.5	107.7	107.6	97.2	92.1	85.2	104.1	104.8	110.6	81.3	104.2	106.2	102.4	116.8
ADGRG6	91.2	78.2	95.7	78.7	111.4	116.2	89	98.3	117.1	114.5	100.2	92.5	94.7	116.5	101.8
ADGRL1	87.6	71.8	110	102.1	73.4	96.7	78.5	94.3	104.4	111.6	91.9	92.8	82.8	109.1	99.3
ADGRL2	86.3	121.7	111.6	86.1	136.2	93.7	87.1	88.1	89.7	85	128	107.5	120.4	121.2	116.4
ADGRL2	112.1	82.2	108.1	90.2	92.1	103.9	90.3	92.6	110.3	116.7	115.8	105.5	112.8	121.8	113.1
ADGRL2	107.2	115.5	94.6	107.7	103.6	97.3	97.8	95	98	93.3	88.4	99.8	90.3	112.6	93.5
ADGRL2	100.1	95.7	95.5	96.9	99.8	99.3	102.4	100.8	101.7	94.7	105.2	97.8	94.2	99.4	97.1
ADH5	99.7	104.8	97.3	86.3	115.3	102.6	78.6	104.4	100.3	91.5	65.1	100	111.5	116.1	123.8
ADH5P4	88.8	76.1	111.2	98.6	79.5	94.1	186.4	132	94	125.2	143.9	101.9	82.1	63.6	65
ADHFE1	95.6	95.5	100.6	102.9	106.5	100.7	109.3	97.2	108.1	104.2	105.5	110.1	107.1	101.8	131.2
ADI1	88.2	95.1	91	92.1	72.4	94.2	62.1	123	71.4	98.9	69.8	91.2	95.4	68.1	96.2
ADI1	99.4	100	106.8	105.9	63.7	100.8	135.9	90.8	76.5	98.7	87.8	89.5	101.7	120	97.4
ADIPOR1	93.1	83	115.6	95.5	92.9	107.1	118.3	90.7	115.6	120	114.7	101.1	79.9	98.5	90.3
ADIPOR1	94.5	85.9	94.2	102	94.1	97.1	99.8	99.7	107.4	112.8	108.5	94.2	98.6	98.6	106.7
ADIPOR2	82.5	76.6	97.1	87.9	76.6	106.5	130	107.9	93.7	105.6	122.6	106.1	103.3	70.6	84.6
ADIRF-AS1	60.3	82.2	87.1	111	72.8	86.3	93.7	95	89.5	94.8	90.2	103.9	91.9	85.2	77.1
ADK	112	108.5	94.4	97.6	95.1	99.6	101.2	95.8	90.1	102.2	96.9	103.3	111.5	96.9	85.2
ADM	134.2	92.2	116.1	99.8	88.4	94.9	81.1	94.1	70.8	76.4	84.4	105.5	89.5	112.9	59.9
ADM2	111.8	113.7	108.2	107	151.9	122.4	175.1	114.4	194.5	110.3	163.4	111.6	116.2	129.3	147.4
ADM2	104.2	107.6	102	109.6	114.3	103.2	69.5	88.2	101.2	112.3	84.5	100.9	106.3	100.4	129.6
ADNP	76.7	83.4	76.9	92.5	76	91.7	79	79.9	84.7	92.7	78.5	101.9	111.5	90	115.5
ADNP	91	93.2	79.5	93.9	84.7	102.9	95.1	100.2	101.1	97.8	97.4	94.8	110.4	100.2	112.1
ADNP2	88.6	81.5	88.5	87	96.5	95.4	120.7	99.3	96	99.4	98.2	103.7	96.3	86.7	91.8
ADO	110.4	104.3	93.1	93.8	148.2	129.7	112.9	98.6	108.4	91.2	104.5	97.8	109.8	118.4	93.9
ADORA2A	87.9	78.7	106.7	99	80	89.4	112.5	114.9	86.4	103.3	100.7	94	83.2	89.6	87
ADORA2B	105.2	99.8	95.5	100.8	111.2	120.6	71.9	102.9	98.1	115.3	79.5	101.6	102	119.6	183.8
ADPGK	88.5	76.4	123.9	108.4	92.8	106.3	119	110.6	117.4	127.8	137.1	108.6	77	107.3	79
ADPGK	92.8	77.5	115.2	101.8	94.6	100.2	119.4	97.9	108.1	129.8	118.3	97.1	99.9	94.3	78
ADPRH	110.7	122.1	94.2	98.3	125.1	109	81.7	85.7	98.4	95.2	90.5	104.2	112.8	122.8	113.1
ADPRHL1	104.2	99.7	109.1	105.8	115.5	104.1	116.3	107.6	105.3	107.9	112.6	110.5	88.3	100.3	104.6
ADPRHL2	85.5	82	117.1	107.3	64	92.3	164.4	157.7	94	108.4	124.2	106.3	77.8	66.3	60.6
ADPRM	105.3	88.7	107	94.2	101.5	91.4	126.5	92.7	120.7	130.1	179.6	109.2	101.6	95.6	80.1
ADRA1A	104.3	113.4	102.5	105.7	98.2	92.8	98.6	104.3	101.3	105.1	81.2	98.9	108.9	91.6	132.1
ADRA1B	140.2	129.3	113	113.4	146.6	95.4	94.3	91.8	112.1	76.7	98.9	107.2	108.3	104.4	113.5
ADRA2C	102	80.5	99	96.7	111.1	106.3	92.5	99.9	91.6	93.7	91.6	101.5	96.2	104	199
ADRB1	99.6	119.6	85.2	93.8	111.5	115.9	95.7	103.8	77.2	89	76.8	102.6	117.1	102.7	102
ADRB2	141.3	129.1	100.3	105.5	99.4	112.7	91.3	112.3	81.5	97.4	78.5	109.6	105.6	115.6	55.7
ADRM1	78.6	72.9	116.9	104.7	50.8	106.2	120.5	140.4	122	157.1	126.1	92.9	71.1	77.1	103.9
ADSL	86.7	69.7	120.6	99.1	69.1	94.8	164.8	120.9	96.2	122.5	141.2	111.2	79.3	64.8	56.8
ADSS	91.5	84.8	79.1	76.5	114.7	97.7	156.2	91.7	107.1	98.1	113.6	99.6	109.5	73.8	83.9
ADSSL1	99.4	83.4	98	99.6	77.7	92.2	92.8	107.6	109.1	101.4	112.1	102.8	94.1	87.3	108.1
ADTRP	119.7	144.1	91.3	109.3	127.9	118.9	102.9	103.2	97.8	108.5	103.9	118.3	125.5	102.3	85.5
AEBP2	96.6	91.8	77.9	96.5	129.6	123.8	90.1	101	81.6	87.9	84.8	96.5	114.1	115.6	120.4
AEN	94.1	90.9	127.2	104.9	67.4	102.7	174.9	164.3	96.9	114.3	110.9	105.8	77.8	74.7	78.3
AEN	97.8	89	146.7	107.3	96.6	104.2	120	115.2	106.4	117.2	112.6	103.8	95.1	97.3	68.8
AES	93.9	92.1	103.1	96	89	98.8	75	86.4	85.2	102.9	96.3	98.2	97.6	120.8	114.6
AFAP1	117.3	113.4	91.8	92.8	129.6	110.1	82.5	86.3	107.6	91.3	109.3	93.4	121	126.7	92.4
AFAP1L1	115	104.5	89.5	101.1	101.7	107.9	101.6	95.8	85.8	93.7	84.5	106.8	114.5	102.9	155.3
AFDN	88.2	88.5	90.4	93.9	73.5	94.5	61.6	76.9	89.4	83.8	64.5	97.1	124.3	123.8	86.3
AFDN	89.2	114.2	92.4	93.1	106.6	94.8	87.1	97.3	94.6	86.9	79.2	95.7	85.5	113.6	112.9
AFDN	93.2	100.5	98.7	96.5	103.6	102.7	82.9	98.4	95.9	94.6	103	92.9	90.9	109.4	105.1
AFDN	105.1	99.4	99.6	102.4	101.7	98.3	86	101.1	97.3	96.6	98.2	88.7	104.8	110.9	97.7
AFF1	82.5	80.9	93.3	93.3	91.9	109.2	116.7	96.5	101.7	126.3	104.2	99.5	92.7	91.7	89.6
AFF4	74.5	72.3	105.7	85.9	111.8	105.8	93.5	88.1	115.2	142.2	124.8	94.4	64.3	122.5	89.9
AFF4	100.6	89.7	96.4	99.4	95.2	97.8	99.3	106	105.3	106.8	110.4	92.1	99.5	114.4	91.3
AFG1L	129.6	133.8	78	109.2	134.4	101.2	94.4	97	86.8	83.7	83.9	105.6	137.5	89.1	104.6
AFG3L1P	72.8	72.9	102.4	106.6	54.9	80.5	133.1	127	127.1	32.9	118.5	104	89.3	78	59.4
AFG3L2	75.7	65.8	116	95.7	83.8	101.7	148.6	138.6	126.6	135.2	128.4	100.3	72.3	94.9	80
AFMID	110	117.6	105.9	104.3	95.3	91.5	129.4	112.8	113.8	95.2	127.7	104.6	114.9	88.8	75.9
AFMID	106.3	101.5	104.3	102.6	99.8	98	121.4	104.2	114.8	101.4	110.1	92.7	99.4	88.5	105.3
AFTPH	118.1	122.4	91.6	93.4	122.1	108.3	85.3	101.1	120.3	87.4	73.4	106	120.9	83.9	129.4
AFTPH	88.6	95	95.8	97.1	89.4	97.8	103.6	100.4	88.4	113.7	130.3	103.8	91.5	117.9	102.9
AGA	100.7	110.5	94	97.3	116.8	100.8	87.3	95.9	99.1	93.8	107.7	104.3	109	99.6	104.8
AGAP1	89.6	89.2	104.1	91.1	88.1	96.3	131.3	101.3	125.1	110.5	128.5	103.6	85.5	90	93.5
AGAP1	94.2	85	104.3	101.6	100	98.1	103.5	98	106.2	99.3	106.2	96.9	88.6	105.5	96.3
AGAP11	108.5	117.1	102.7	101.9	89.2	95.4	76.2	94.4	89.3	88	69	98.1	92.9	109.8	73.2
AGAP11	95.4	105.7	97.7	99.1	108.9	100.7	100.1	94	104.2	95.1	111.3	96.9	108.3	111.9	121
AGAP14P	115.7	123.8	124.2	117	127.5	109.9	75.7	87.6	107.5	93.8	89.7	106.1	111.3	116.6	68.1
AGAP14P	92.7	113.4	102.6	109.4	122.9	103.3	75.7	87	101.6	96.9	103.6	105.7	104.5	115	79.9
AGAP2-AS1	92	80.1	122.8	109.9	80.8	103.5	112.2	124.4	107.1	120.2	124.5	95.9	70.9	94.2	91.1
AGAP3	112.9	108.8	91.6	107.5	87.9	108	74.7	89.4	87	88.2	78.3	106.3	108.1	110.3	130.9
AGAP3	107.2	102.2	105.7	102.2	111.5	94.3	86.2	100.3	90.1	90.4	88.7	96	100	110.5	113.4
AGAP4	78.6	90.9	109.2	100.2	85.1	84.8	78.9	88.4	104	90.1	106.4	91.8	84.1	117.3	66.9
AGAP7	85.5	74.8	128.1	109.4	98	96.6	128.8	106.7	97.6	95.1	113.5	106.3	78.7	103.9	68.8
AGBL1	98.7	105.6	103.8	104.6	99.4	96	94.2	94.5	99.6	102.3	91.8	95.4	103.6	101.6	104.6
AGBL2	93.8	108.5	94.5	101.8	105.6	95.2	83.1	94.3	84.2	78.5	87.6	104.1	107.8	107.5	91.9
AGBL3	108.5	111.9	99.8	107.8	104.2	104.3	101.2	96.9	97.6	103.2	97.3	99.7	111	88	104.7
AGBL4	107.8	97.8	100.8	105.5	111.2	109.2	108.2	98.5	113.9	110.5	105.7	100.7	97.5	90.4	111.3
AGBL5	79.9	72.3	121.1	99.3	82.5	91	159.7	117.5	96.6	105	110.3	96.5	82	79	98.6
AGER	85.7	111.6	78.9	110.8	93.8	102	69.8	83.5	86.1	85.4	86.7	105.2	119.9	122.5	81.6
AGFG1	90.3	79.5	89	97	109.1	121.3	87.3	95.5	83.3	79.1	126.4	101.6	84	114.1	92.8
AGFG1	96.5	102.9	101.9	99.2	93.2	94.2	110.3	96.6	105.7	119.4	91.7	99	94.9	95.1	85.9
AGFG2	107	97.2	98.4	101.7	98.4	93.4	75.7	102.2	88.7	91.6	85.4	98.2	94.7	109	117.9
AGGF1	117.4	132.8	92.4	101.5	125.2	95.6	76.3	90.1	90	86.6	82.2	97.7	121.1	113.5	131.7
AGK	83.8	74.3	112.9	96.7	82	95.4	128.1	105.6	128.7	127.3	163.4	100.6	78.2	88.4	78.6
AGL	103.2	111.5	88.2	94.6	110.6	107.5	73.9	91.6	88.6	77.9	54.5	92.9	117.9	128.1	113.1
AGMAT	110.5	107.3	100.5	105.5	113.6	103.6	95.5	97.8	104.8	99.8	99.7	104.1	104.3	105	106.1
AGO1	121.1	126.1	110.6	104	138	97.5	102.6	95.6	115.2	105.5	105	106.4	121.2	121.5	107.4
AGO1	113.4	117.9	95.1	99.8	123.3	100.7	97.7	98.5	106.6	98.6	97.3	103.7	99.2	104.4	106.2
AGO2	88	96.7	94.4	107.5	113	109.4	119.8	101.3	118.8	80	120.3	101	88.2	131.3	90.3
AGO2	108	101.8	102.4	102.2	109.5	98.6	78.1	98.9	96.5	106.3	87.2	97	100.1	104.3	105.6
AGO3	105.1	98.2	104.2	107.9	99.8	87.5	78.8	83.9	82.7	90.4	79.8	97.8	100.8	114.8	103.7
AGO4	103.1	104.1	92.6	97.7	118.7	106	99.1	92.4	102	94.4	93.1	100.7	107.3	111.1	104.5
AGPAT1	91.5	91.5	115.8	101.8	75.3	83.1	113.7	106.4	115.2	121.5	103.8	100.9	83	88.7	113.5
AGPAT2	93.6	93.6	95.6	102.2	88.7	102	65.7	92.6	105.9	115.2	84	96.7	94.6	134.4	129.5
AGPAT3	105	97.8	106.5	107.6	102	109.1	82.9	91.2	92.2	108.7	99	104.1	99.7	126.2	96.9
AGPAT4	103.4	90.9	114.1	109.8	115.9	108.2	64.2	118.7	76.9	76	64.4	98.7	117.2	128.7	91.2
AGPAT4	98.7	110.5	108.7	97	82.8	98.6	126.6	92.1	110.7	104.5	89.6	96.6	91.1	105.6	88.3
AGPAT4	100	95.5	89.8	104.1	94.8	100.3	101.5	98.3	98.5	101.7	104.8	93.9	95.5	93.4	107
AGPAT4-IT1	100.6	93	111.9	104.4	96.1	107.9	94	92.4	108.5	106.6	114.6	101	93.7	94.5	67
AGPAT5	114.9	103.2	101.9	96	128	109.3	76	93.1	80.1	72.8	85.7	96.9	99.2	112.5	90
AGPS	117.6	136.5	88.1	94	143.5	104.9	70.4	88.1	77.2	78.6	64	100.5	126.4	107.8	91.1
AGPS	104.7	114.9	91.5	94.5	85.7	95.3	87.5	95.3	113.4	79.6	86.1	98.4	109.8	103	98.6
AGPS	105.8	102.5	91.8	96.4	114	100.2	110.7	103.9	86.7	93.9	111.2	96.4	113.1	102.2	99.6
AGRN	77.5	71.4	120	104.1	72.3	88.6	93.8	106.5	130.7	121.4	113.1	96.8	70.5	117.6	102.8
AGTPBP1	119.6	105.3	86.9	98.1	153.4	115.7	100.7	94.5	100.1	97.6	97.5	107	132.5	115.3	97.3
AGTRAP	91	75	113.8	100.7	66.8	94.3	179.5	143.5	103.4	115.6	131.5	98.2	88.6	69.9	87.3
AHCTF1	102.7	105.8	90.7	85.9	127	112.4	91.4	86.3	105.5	89.9	108.5	101	117.4	109.7	84.2
AHCY	77.6	63.2	133.6	101.8	64.1	95.3	249.4	168.5	122.4	135.8	131.2	106.6	68.5	67.6	68.7
AHCYL1	84.8	75.8	84.6	98.1	116	93	137.1	109.5	121.3	127.4	155.2	101.5	78.6	90.3	86.6
AHCYL1	95.9	101	100.2	96.6	89.4	95	106.8	100.1	104.1	96.1	101.3	92.3	98.6	97.4	107.5
AHCYL2	133.3	125.8	91.8	98.1	118.9	98.2	75	90.4	78.8	73.9	75.3	93.9	123.2	113.6	125.3
AHDC1	82.7	97.3	91.7	104.1	77.8	99.1	47.1	80.7	83.2	86.4	68.3	100.4	84.1	132.6	119.5
AHDC1	102.4	98.4	101.7	103.3	95.4	99.6	88.7	91.3	97.5	98.5	88.4	86.2	109.7	108.1	118.8
AHI1	81.2	78.9	92.2	86.9	111.1	94.2	144	94.2	122.1	119.9	140.1	107.7	80.3	83.6	79.1
AHI1	100.8	102.4	96.5	86.9	100.6	99.8	118.4	101.3	134.2	110.1	144	103.1	110.5	96.1	75
AHNAK	73.1	69.1	83.8	103.4	132.7	86.4	54.4	84.3	69	93.5	59.9	106.3	62.5	140.2	67.6
AHNAK	117.3	116.1	117.8	102.8	76.7	97.7	88.6	84.4	87.2	107.2	97.7	90.5	124.2	109.2	93.5
AHNAK	95.8	115.7	92.9	99.7	83.9	100.8	111.2	104.9	91.6	96.3	98	84.5	112.3	96	99.5
AHNAK2	75.6	70.8	120.2	101.6	61.3	107.3	74.1	157.9	89.7	129.2	67.3	102.1	79.1	156.1	135.5
AHNAK2	85.4	97.9	107	99.7	103.4	105.1	116.3	112.1	96.6	104.1	104.7	99.8	71.5	74.9	78.7
AHR	111.7	112.4	77	92.6	120.9	107.1	88.2	89.6	93.9	87.5	109.5	101	112	123.7	88
AHR	99.7	103	99.2	97.8	112.3	92.8	94.1	99.6	99	90.6	98	97.4	97.6	103.4	96.9
AHSA1	97.6	80.9	107.4	102.9	62.1	89.7	267.1	164.2	103.8	103.2	147.2	98	98.5	47	61
AHSA2P	97.1	144	107.4	113.9	147.1	103.7	79.9	87.8	105.4	81.9	113.4	111.6	121	125.7	68
AHSA2P	95.4	108.9	102.8	104.5	97.2	97.9	74.3	91.1	97.6	98.9	92.7	104.3	95.4	109.8	140.3
AHSA2P	96.5	96.5	99.3	99	101.3	99.3	92.2	94.5	99.9	101.5	98.8	91.7	97.3	102	81.8
ACHE	98	102.1	113.2	110.4	103.9	98.2	102.6	105.5	104.6	115.4	110.1	99.3	96.6	96.7	117.1
AIDA	78.1	75.3	108	88	93.5	93.2	138.9	95.3	115.5	149.1	130.7	95.6	89.6	83.2	89.1
AIDA	104.8	105.3	100.7	95.3	99.2	102.7	122.6	94.9	104.3	94.9	102.2	89.1	104.8	85.5	94.5
AIF1	101.2	116	101.3	103.4	113.7	108.2	91.1	97.7	97.2	104.7	88.2	102.7	108.2	113.2	106
AIF1L	109.2	91.6	110.4	102.6	80.5	103.9	61.2	124.6	91.8	113.3	63.1	103.6	111.2	119	186.3
AIF1L	109.8	109.8	107.5	102.9	120.6	94.7	85.4	89.5	103.1	107.6	72.8	99.2	95.7	115.9	179.3
AIF1L	96.9	94.5	105.3	98.9	101.9	97.9	108.8	81.9	99.5	101.2	90.3	92.5	95	92.8	116.6
AIFM1	105.9	111	97	100.7	112.2	99.5	102.9	99	81	85.5	85.4	103.6	107.3	103.4	97.6
AIFM2	105.6	112.6	77.8	109.7	86.2	103.5	57.8	87.3	63.6	76.4	51.3	98.5	141.1	112.1	122.9
AIG1	126.5	135.5	112.4	111.3	119.3	95.1	160.8	83.6	69.7	85.2	147.5	108.9	86.8	79.1	143.9
AIG1	113.6	124.1	109	96.6	117.2	94.8	74.9	89.9	116.6	106.1	118.7	101.2	115.6	115.3	135
AIG1	103.9	89.5	103.3	98.3	109.9	96.8	74.3	92.3	120.4	95.1	76.7	98.6	87.9	106.1	118.8
AIG1	96.2	102.8	104.9	98	99.8	100.4	99.3	100.7	109	102.2	104.1	97.5	113.3	101.4	91.2
AIMP1	109.2	102.6	97.3	97.1	118.3	103.2	135.5	103.9	115.6	111.4	117.8	110	113.5	91.8	100
AIMP2	90.6	86.4	101.8	101.7	80.4	103.7	94.6	107.6	100.2	103.7	133.3	100	78.1	88	62.9
AIP	97.5	81.5	120.9	106.2	69.6	90	168.5	139.6	99.8	117.1	135.2	95.7	84.3	70.1	99.8
AJUBA	82.9	93.9	68.5	98.1	76.5	97.7	74.2	89.6	73.2	80	72	93.8	106.9	105.8	88.2
AK1	109	112.2	118.9	108.6	57.6	88.2	86.3	132	85.1	114.3	80.3	99.7	115.5	73.7	110.5
AK1	86.1	81.3	95.6	103.4	96	101.1	100.9	102.9	90	97.3	96.6	92.4	75.3	90.4	97.2
AK2	123.1	114.7	84.2	103.6	125.7	106	54.5	92.6	69.2	83.2	134	102	119.9	114.5	87
AK2	104.8	111.3	108.4	106.9	120.6	103.6	81.8	93.1	110.5	78.2	64.7	97.8	122	117.2	91.2
AK2	106.8	116.9	93.7	104.5	80.1	95.7	111.4	91.1	114.1	103.5	89.6	95.3	114.4	106.1	101.5
AK2	104.5	102.9	93.8	99.3	96.1	101.4	91	93.8	89.3	101.1	94.9	95.2	101.8	103.6	99.5
AK3	91.3	133.7	83.5	84.7	132	124	93.2	98.4	122.9	93.9	112.6	102.2	127.9	117.5	133.9
AK3	109.3	111.3	92.3	97.1	131.6	102	98.6	99.1	107.1	101.7	96.5	93.9	101.9	105.2	105.3
AK4	102.1	92.8	92	95.8	116.9	110.6	84.7	88.7	106.9	109.1	95.6	101.5	94.2	122.4	120.1
AK4	101.4	107.1	101.6	99.4	103.2	104.1	109.1	100.7	104.7	100.7	97.9	97.5	100.8	114.9	105.7
AK5	94.3	97.5	86.3	90.3	98.1	100.7	111	100	114.7	117.4	116.6	97.7	98.5	91.8	104.4
AK6	106	104.8	92.7	95.6	108.4	111.7	115.3	97.6	85.6	85.7	93.6	102.1	113.2	89.7	80.7
AK6P1	103.8	124.4	104.7	94.7	124.5	110.4	106.1	96.2	101.5	94.3	95.5	112.4	96.5	90.8	77.8
AK7	115.5	96.2	104.3	106.9	134.4	110.2	116.6	100.4	115.1	102.4	121.8	106.8	92.2	99.3	112.8
AK8	98.2	93.9	114.4	103.9	121.6	98.4	96.4	91.6	112.1	106.7	111.8	97.4	87.2	113.2	143.3
AK9	88.6	92.3	94.3	91.7	102.3	107.6	102.2	98.3	99.6	109.6	101.4	97	93	105.4	87.4
AKAP1	103	111.8	82	99.4	94.1	97.8	88.5	100.7	78.4	85.2	88	105.3	118.8	80.2	88.7
AKAP10	90.1	81.1	96.8	98.2	78.5	90.6	142.7	115.5	114.9	121.9	105.9	101.8	83.4	73.3	73.9
AKAP11	115.7	120.2	85.2	88.3	140.5	120.5	83.1	96.7	90.7	81	99.7	96.8	111.5	127.1	94.6
AKAP12	81.2	67.6	120.9	88.4	124	116.5	158.1	106.7	136.8	117.5	154.4	106.9	51.8	141.5	64.8
AKAP12	84.5	84.3	90.4	98.8	109.4	90.5	88.7	97.6	146.4	105	119.4	103.8	86.9	121	84.3
AKAP12	94.8	97.7	106.9	99.3	94.6	102.5	103.3	103.2	136.4	96.3	119	80.5	102.3	98.2	97.1
AKAP13	127	123.3	102.8	100.2	105.4	100.3	84	101.1	99.2	87.4	73.2	98.6	130.2	110.7	131.9
AKAP17A	95.7	118.5	93.9	108.5	92.1	93.4	75.8	95.5	69.7	68.8	78.3	98.7	105.1	90	85.4
AKAP2	84.9	76.1	109.4	96.9	84.9	104	132.1	105.6	127	130.6	124.6	98.6	81.8	90.4	69.9
AKAP7	111.5	112.5	91.4	91.5	162.8	106.7	120.1	94.5	128.6	91	129.4	97.8	127.8	121.5	126.7
AKAP8	96.7	111.1	86	104.4	95.9	98.8	68.6	85.8	65	76.9	67.2	102.7	136.6	105.5	90.6
AKAP8L	88.5	79.9	123	106.3	83.7	102	128.4	123.3	123.4	115.7	133.9	101.8	75.2	112.2	91.2
AKAP9	108.3	116.7	89.4	97.8	112.7	94.6	52.7	80.5	77.5	64	70.3	92.3	115.3	152.4	108.6
AKAP9	101.2	119.8	87.5	98.6	113	99.6	89.2	93.7	93.6	79.3	82.1	84.6	95.4	104.2	103
AKIP1	103.7	106.2	87.2	106.1	95.3	99.5	113.1	103.4	90.4	100.2	99.1	101.7	115.4	82.7	93
AKIRIN1	81.9	77.4	81.8	104.8	107.9	107.7	118	118.3	125.3	115	125.1	101.3	81.1	106.9	111.9
AKIRIN1	84.9	84.6	98.6	98.8	103.7	96.8	114.9	116.2	116.4	85.8	116.7	100.6	129.8	94	102.2
AKIRIN1	111.4	118.8	99.8	99.8	101.1	97.7	90.6	98.7	91.6	111.8	97.9	99.3	80.8	101.2	100.6
AKIRIN2	66.4	57.7	89.2	93.8	134.1	102.9	52.8	66.4	133	115.9	124.5	104.2	57	188.7	70
AKIRIN2	91.3	93.4	100.6	98.7	82.3	97.8	100.3	89.4	115.2	95.3	112.4	82.7	100.6	122.9	112
AKNAD1	103.2	127.8	83.6	103.6	79.3	95.2	66.6	87.2	63.1	86.9	65	102	117.2	105.3	112.4
AKNAD1	99.2	119.4	90	98.5	86.9	101.4	69.9	87.7	82.3	109.1	70	100.9	110.6	100.6	103.3
AKR1A1	95.7	83.9	113	105.1	82.2	101.2	196.6	159	104.5	113.2	124.4	100.7	83.7	59.5	80.4
AKR1B1	91.1	79.4	103.5	96.9	76.3	97.1	152.3	114.6	119	120.2	141.7	96.6	94.5	84.7	121.2
AKR1C1	111.1	111.6	104.4	109.1	108.9	93.5	97.9	93.6	98.7	91.6	92.8	98.3	114.6	92.5	80.2
AKR7A2P1	105.8	101.4	118	107.7	74	93.9	141.5	133.6	117.8	111.5	119.2	98.5	86.9	70.5	104.4
AKR7A3	102.9	91	109.2	107.7	82.5	95.8	145.5	130.7	125.9	119	126.8	100.2	90.9	72.7	95.2
AKR7L	100.2	89.8	137.4	113.3	95.6	107.7	140.4	120.4	142.1	119.7	113.3	101.6	69.6	88.1	129.6
AKT1	87.3	83.6	134	107.7	86.3	98.2	113.8	116.9	133.6	134	130.4	94.7	79.4	104.5	100.6
AKT1S1	92.7	90.3	121.2	110.4	61.8	89.4	114.2	133.1	92.9	108.1	101.9	90.6	79.5	69.1	100.7
AKT2	111	126.9	80.6	111.2	79.2	84.9	68.3	148.1	74.5	73.8	65.5	93.8	143.7	76.1	74.1
AKT2	92.4	80.9	126.7	110.4	67.3	94.7	161.2	88.5	128.7	85	127.5	91.1	70.4	114.5	83.9
AKT2	99.6	94.1	114.5	106.1	107.3	96.8	105.2	106	104.9	121.4	107.8	88.3	89.9	99	93.7
AKT3	127.2	120.2	105	94.9	138.8	102.8	80.6	91.2	91.8	79.1	92.7	104.5	126.3	117.1	114.1
AKT3	100	126.5	103.2	102.7	121.2	101.2	103.4	93.8	90.5	97.4	102.9	96.3	88.9	98.9	101.9
AKTIP	113.3	87.5	93.4	88	125.5	96.9	128.4	97.4	119.9	116.5	121.5	107.9	109.7	86.5	113.8
AKTIP	97.7	111.6	102.6	101	95.7	98.4	104.5	100.9	97.3	87.3	86.2	105.1	100.9	91.9	92.6
ALAD	88.1	82	72.3	98.6	88.4	109.1	148.4	109.1	111.6	118.8	121.5	97.3	83.9	73.6	73.1
ALAS1	93.5	90.6	114.9	103.2	84	98	109.8	107.5	121.9	125.4	127.1	101.7	83.5	93.7	104.1
ALCAM	108.9	108.5	90.7	95.6	115.9	108	68.6	82.2	90.6	81.1	76.6	97	95.3	133.8	147.3
ALDH16A1	96.9	88.2	127.1	108.5	76.7	94.2	111.3	123.1	110.6	123.9	94.5	103.7	77.8	100.4	98
ALDH18A1	86.9	83.4	92.9	92	89.5	101.6	122.2	100.2	144.7	126	161	104.9	86.8	81.4	51.5
ALDH1A3	100.4	80	98.7	92.3	105.5	101.9	100.3	93.3	99.1	106.1	95.8	110.6	97.4	103.8	211.1
ALDH1B1	93.7	88.2	111.7	95.1	108.5	97.8	126.9	102.8	113.3	109	111.5	101.1	93.2	101.1	86.7
ALDH1L2	100.7	107.2	96.8	99.8	142.2	101.7	88.1	84.5	131.3	101.9	133.2	105.6	98.6	156.5	105.1
ALDH2	99.7	98.7	101.9	97.6	139	101.4	133.3	108.2	144.2	113.5	150.6	98	90.7	108.2	180.9
ALDH3A1	108	113.6	107.2	104.2	138.6	97.6	90.3	98.8	90.9	86.7	87.5	96.4	108.6	107.4	104.2
ALDH3A2	125.2	135.1	77.8	105.5	105.8	88.1	86.4	95.2	73.2	72.9	61.8	99.1	117.2	86.7	140.6
ALDH3A2	97.8	105.6	89	98	93.1	94	82	97.4	99.7	85.7	80.7	95.7	129.1	103.8	122
ALDH3B1	108.8	114.1	113.1	111	106.5	89.2	84	91.4	107.5	107.6	116.6	106.6	78.9	128.8	107.3
ALDH3B1	97.9	86.6	111.4	105.2	91.7	104.6	90	104.7	105.2	106.2	107.1	105.9	90.9	125.2	97.8
ALDH3B1	101.1	86.8	108.7	100.4	101.8	100.3	93.6	93.5	103.9	107	107.6	103.5	106.1	106.7	102.2
ALDH4A1	99.3	91.3	102.7	109	96.6	94.2	100.7	99	117	99.1	99.9	94.4	99.8	89.1	107.5
ALDH5A1	82.2	84.7	88.4	80.3	102.6	105.4	124.6	105.3	132.3	108.2	108.6	101.2	107.5	94.6	128
ALDH6A1	108.9	110.4	98.3	102.5	125.7	96.9	101	87	95.1	84.4	84.9	94.8	103.8	107.2	124.7
ALDH7A1	112.8	112	97	94.7	131.1	94.9	75.1	84.5	145	106.8	124.3	98.1	121.9	91.2	140.2
ALDH7A1	104.8	115.9	98	99.2	92.2	95.5	114.3	84.2	93.9	96.6	93.8	95.9	102.6	104.5	98.9
ALDH9A1	95	115.1	85.9	91	124	103.8	101.7	83.8	123.9	115.2	117.1	92.5	119.2	112.1	144
ALDOA	83.8	66.8	122.5	97.7	65.4	100.8	136.3	149.7	126.5	127.8	130.7	98.7	63.5	78.9	103.3
ALG1	116.4	120	116.1	105.7	86.5	102.5	69.9	97.6	80.9	86.4	77.1	106.8	90.2	112.2	126.9
ALG1	95.4	101.6	98.9	106.5	101.8	101.1	77.7	97.9	86.1	94.7	86.2	103.2	114.6	111.3	92.2
ALG10	113.7	128.2	99.4	96.1	126.1	89.8	81.4	95.2	94.6	81.7	95.9	104.5	109.5	102.2	127.1
ALG10B	105.3	90.9	104.8	91.4	119.9	99	110.4	87.7	108.7	84	97.5	91.3	94.8	104.1	99.1
ALG12	91.6	85.6	122.7	109.3	91.3	99.9	81.3	98.1	108.5	118.2	100.5	97.2	80.2	119.1	100.5
ALG13	132.5	155.2	82	95.5	76.7	107.7	77.6	91.1	76.7	86.4	70.9	106.6	163.3	88.9	76.2
ALG13	98.1	105.8	79.9	106.8	149	99	87	98.7	80.9	74.9	86.7	98.9	110.1	95.9	108.3
ALG14	108.4	107.4	108.6	108.9	103.1	106.1	79.6	97.3	89.7	94.7	76.9	104.1	93.9	121.3	115.9
ALG1L2	97	94.8	105.2	98.8	97.5	109.1	103.3	117.5	98.2	110.6	98.4	95.2	97.6	106.7	100.8
ALG1L3P	88.3	85.3	111.8	105.9	68.9	109.7	72.1	129.5	122.6	107.1	80.7	101.6	86.5	124.7	124.5
ALG1L3P	99	101.6	99.4	97.5	99.4	97.1	108.6	103.4	91	111.7	97.4	92.7	96.6	86.2	116.4
ALG1L9P	94.8	88.7	106.4	98.9	61.7	96.1	119.6	131.5	104.4	127.1	100.5	99.2	90.8	81.8	96
ALG2	126.3	140.3	85.1	90.7	95	109.7	76.8	96.2	71.8	70.2	71.6	100.3	126.3	111.8	80.5
ALG2	88.8	97.3	98.1	96.5	106.9	105.7	102.4	96.4	106.7	109.3	106.6	98.8	102.9	112.5	88.2
ALG3	100.3	94.6	93.5	101.1	94.2	107.1	98.5	104.9	121.5	103.3	102.4	101.3	106.6	94.1	101.3
ALG5	115.9	123.6	90.8	98.7	103.3	98.3	87.1	101.3	86.8	88.3	81	106.5	126.3	103.3	125.3
ALG6	90.8	96	81.8	86.8	108.6	104	107	91.1	108.5	99	108.8	100.6	126.4	92.6	95.9
ALG8	117.1	116.4	92.7	100	98	90.6	94.1	97.4	92.5	89.4	82.3	99.5	118.9	99.4	120.2
ALG9	109	113.6	90.4	96.1	94.9	104.6	91.3	95.1	101.5	92.3	84.7	102.3	116.3	96.1	96.3
ALKBH1	82	87.3	104.6	86.7	85.2	114.2	143.3	108	137.9	132.3	125.5	97.6	95.5	75.9	86.7
ALKBH2	99.7	97.3	90.6	101.9	96.3	103.1	106	106.5	107.6	99.8	106.5	107.5	103.1	90.2	90.3
ALKBH3	87.1	87.7	105.9	95	85.6	97.1	167.2	116.9	123.6	126.7	123.8	106.1	93.6	73.7	81.4
ALKBH3	101.5	88.4	96.6	100.6	87.5	99.3	157	111.9	117.3	116.6	115.6	105.8	105.3	74.3	84.6
ALKBH4	94.6	91.5	98.4	107.6	74.6	98.3	98.4	105.7	101.9	118.1	104.6	94	87.3	84.5	98.5
ALKBH5	81.7	81.5	127.1	108.2	74.1	87.3	118.9	112.2	107.8	114.9	135.7	99	70.3	102.4	78.6
ALKBH5	91.9	87.9	108.2	101.2	87.6	88.2	97.4	97.1	106.8	112	109	93.1	91.3	96.7	95
ALKBH6	102.9	95.1	120.9	109.8	89.3	94.3	109.4	104.7	91.6	103.9	109.1	95.4	85.3	94.2	87.7
ALKBH7	96.9	90.1	107.4	102.6	93	99.3	98.4	108.5	120.3	117.6	121.5	97.5	87.5	94.5	143.2
ALKBH8	96.5	120.5	95.3	92.6	90.9	92.5	98.2	101.4	98.2	96.1	78.2	94.8	92.3	86.3	78.4
ALMS1	106.3	108.8	92.8	106.9	123.7	110.2	86.9	89	116.6	91.8	104.1	97.1	109.4	115.4	104.9
ALMS1P	93.6	92.5	107.5	106.9	89.7	105.9	128.9	118.3	117.9	104.8	111.6	81.9	92.1	89.2	102.6
ALOX12-AS1	109.8	121.4	110.7	116.1	85.1	91.8	68.2	87.9	72.9	88.9	70.9	110.9	109.4	101.6	109.4
ALPG	102.5	120.6	119.2	109.1	141.5	103	97.9	99.3	114.9	116.9	104.2	100.1	98.2	116.9	126.2
ALPK1	81.3	114.3	91.5	106.4	134.5	106.8	95	92.4	105.7	90.9	119.1	107.6	111.5	117.6	75.3
ALPK1	103	103	104.2	98.6	98.6	90.5	101	97.8	108	108.1	107.2	98.8	82.5	75.7	108.4
ALPP	111.9	134	89.5	105.7	130	107	94.9	92.5	89.4	86.2	82.9	97.5	129.4	93.2	100
ALS2	108.5	86	90.2	94.7	111.8	105.6	83.5	102.9	81.9	87.5	86.3	106.2	111.5	90.9	89.7
ALS2	110.3	107.4	90.1	95.1	97.3	103.1	113.5	99.5	84.1	113.2	86	101.6	91.3	90.8	102
ALS2	96.4	101.7	103.8	97.3	102.5	101.9	104.6	99.7	111	90.4	113.3	101.3	109.4	96.2	99.4
ALS2CL	96.1	96.7	97.4	102.9	94.1	93.8	98.3	98.5	100.7	102.3	96.3	101.2	102.4	95.2	92.1
ALX1	106.7	103.3	110.8	106.9	99.3	108.8	114.7	97.4	97.3	106.6	115.5	106.6	99.6	93.5	89.3
ALYREF	93.9	101.5	111.5	98.8	102.2	98.7	87.3	100.6	94.6	108.3	94.6	95.9	79.7	133.8	98.4
AMBRA1	97.6	95.7	93.2	101.5	110.8	110.5	88.6	101.3	114.2	108.4	106.7	96.6	81.6	139.9	108.3
AMD1	80.2	122.8	76.6	89.6	84.4	90.1	76.1	88.1	79.1	81.5	71.9	97.5	130.9	114.2	77.3
AMD1	100.6	98.1	81	96.4	109.8	100.2	78.2	92.6	88.8	92.1	87.5	89.1	99.5	116.8	80.2
AMD1P3	97.9	116.3	85	94.5	96.3	90.7	87.9	101.6	90.6	95.3	75.3	98.9	115.4	107.3	83.7
AMDHD2	105.1	112.9	84	106.1	73.6	113.6	88.2	109.6	81.2	124.7	85.9	108.7	124.9	107	107.2
AMDHD2	100.7	106.9	107.6	99.5	114.9	109.4	102.2	101.1	118.1	90.8	90.3	102.5	95.5	100.1	97.5
AMFR	96.9	93.2	109.7	105.9	79	106.4	83.3	125.1	124.1	115.2	128.1	94.5	89.8	120.9	118.6
AMFR	100.7	98.3	104.8	97.1	112.5	92.3	125.5	90	98.3	99.7	103	94	98.3	85.2	112.4
AMH	86	87.2	113	117.9	85.5	88.7	76.7	94.1	93.1	98.5	81.6	101.2	96.1	102.8	81.2
AMIGO1	109.1	104.3	100.9	100.7	113.7	102.9	94.5	102.7	96.4	100.8	82.7	101.5	106.9	108.2	140.1
AMIGO2	110.7	89.6	101	94.8	132.4	103.3	106.3	108.3	127.7	95.6	115	100.6	97.9	101.7	100.9
AMIGO3	97.8	91.4	102.4	112.2	78.9	94.7	94.7	107.9	91.2	99.7	101.3	99.6	91.5	93	93.5
AMMECR1	81.7	117	92.3	82.7	111.4	98.1	112.6	94.9	107.9	114.3	83.6	99.9	74.7	114.3	75.4
AMMECR1	113.5	92.6	104.5	94.8	108	98.4	94.6	100.9	99.6	93	113.2	99.8	121	99.6	101.7
AMMECR1L	111.7	114.8	95.2	107.5	109.2	105.3	97.8	101.5	86.5	72.6	87.5	107	117	98.7	82.2
AMN	101.5	115.5	122.3	109.6	125.1	87.9	69.2	83.6	111.1	123.8	85.4	101.2	86.4	117.7	189.1
AMN1	97.7	102.8	93.4	86.3	142.8	104	101.5	99.2	111.2	100.6	92.7	101.8	111.2	103.1	117.5
AMOT	89.2	99.1	92.6	88.8	89.5	97	97.5	93.1	93.4	101.4	98.5	94.3	106.2	107.5	94.5
AMOTL1	90.2	124.4	95.2	102.3	143.3	99.1	82.9	97.6	87.7	95.1	107.4	105	75.8	133.2	113.6
AMOTL1	107.1	99.7	99.4	100	122.6	101.1	113.8	100.1	96.5	94.7	96.1	99	99.8	121.1	109.3
AMOTL2	121.7	123.5	73.4	105	90.4	92.7	86.6	110.8	70.8	65.9	74.6	100.4	146	84.7	74.5
AMPD2	89.1	81.5	110	111.3	63.5	89.3	139.8	138.9	89	102.3	105.7	95.5	88.4	71.2	96.7
AMPD3	100.4	112.4	102.1	108.7	106	99.7	96.6	95.7	90.5	99.9	88.1	99.7	118.8	102.7	101.9
AMT	98.1	106.1	112.4	110.5	103.5	92.8	109	96.9	127.8	99.3	128.9	107.6	106.3	94	92.6
AMY1C	107.1	112.8	92	109.8	122.7	96.5	114.5	82.2	92.7	82.3	130.1	110.1	117.5	108.5	58.7
AMY1C	100.1	92.6	92.6	98.4	106.2	100.8	89.7	97.8	106.5	100.6	108.9	109.8	102.2	97.3	58.9
AMZ1	81.4	120.8	102	100	115.8	90.7	77.9	88.4	104.1	100.3	98	97.9	86.5	94.5	84.1
AMZ2	108.6	109.3	95.2	98	115.5	93.7	132.3	94	116.1	110	116.3	99.7	93.2	90.8	120.9
AMZ2	91.3	97.8	103	99	98.3	104.5	109.9	99.2	100.1	100	97.5	96	97	99.4	115.3
AMZ2P1	108.3	107.5	89.8	103.7	118.3	112	114.2	98.5	103.6	98.6	110.3	105.2	102.4	107.6	109.2
ANAPC1	79.7	69.4	92.6	96.7	79.6	92	151.5	91.3	122.8	88	154.7	110.3	84.5	80.5	50.8
ANAPC1	111.7	82.9	108.7	102.8	114.7	95.7	82.4	112.8	91.3	85	90.6	108.3	73.6	85.6	73
ANAPC1	94.5	117.9	99.4	103.9	99.9	103.1	120.5	103.2	103.7	122.7	105.1	103.5	108	89	83.8
ANAPC1	95.6	94.1	100.6	101.9	100	101.7	102.8	100.5	98.8	112.4	98.3	96.4	101.9	104.9	88.8
ANAPC10	116.7	119.9	97.7	94.7	123.4	99.8	124.6	93.1	109.4	97.7	105.7	114.3	110.3	89.6	99.5
ANAPC11	111.7	115.8	98.1	98.8	100.8	91.3	107.7	105.4	97.5	88.5	80.2	96.2	110.9	102.7	110.5
ANAPC13	89	97.9	93.6	87.6	89.7	89.9	116.7	98.6	82.1	102.6	101.9	103.8	93.9	80.3	69.6
ANAPC15	98.3	98.2	114.9	107.5	64.1	90.5	157.4	160.5	96.7	121.9	125.9	99.8	98	56.5	82.4
ANAPC16	125.8	130.9	97.6	100.2	122.9	105.3	97	99.6	92.4	78.7	75.4	97.7	124.3	101.1	102.1
ANAPC4	115.1	124.5	90.5	102.6	101.5	96.1	89.8	100.1	92.4	89.1	74.8	110.5	118.4	92.9	103.6
ANAPC5	117.8	109.9	87.8	114.3	95.7	97	82.7	94.7	91.2	83.5	92.1	100.4	116	98.2	99.6
ANAPC7	81	73.6	123.1	100.8	71.5	97.6	172.9	131.7	95.9	109.6	124.2	95.9	82.5	78.4	63.7
ANG	103.6	100.5	93.6	96.6	93.2	94.9	68.4	81.8	88.6	97.7	81.4	96.9	107.1	117	157.6
ANGEL1	88.6	88.5	117.5	98.2	98.2	101	174.4	118.2	163.8	131.4	178.2	109	90.6	76.5	84.2
ANGEL2	94.4	115.1	87.7	97.7	109.3	97.2	70	83.2	84.9	86.8	81.2	98.7	116.8	119	89.5
ANGEL2	102.4	97.3	94.7	98.7	101.3	103.3	124.7	96.7	104.7	98.4	105.9	95	92.6	97.5	102.9
ANGPT1	94.1	99.5	97.8	84.3	113.5	108.7	94.3	96.9	90.2	103.3	101.4	99.7	106	109.2	102.2
ANGPTL4	71.7	120.7	64.7	112	44.6	89.6	44.8	88.8	53.8	97.3	33.1	104.3	106.2	100.3	133.8
ANGPTL6	99.1	96.1	107.6	105.8	103.6	101.8	108.1	101.6	115.5	101.5	102.9	103.3	101.1	101.5	100.5
ANK1	93.6	90.5	95	102	86.6	87.8	87.8	101.1	90.8	99.6	82	91.2	94.9	100.5	120.5
ANK2	97.1	94.7	112.8	100.2	121.5	106.7	121.9	99.4	121.2	106.6	106.8	106.7	88.7	99.2	113.5
ANK3	110.8	121.9	89.4	93.6	100.6	108.4	78.1	95.4	73.8	81.7	62.4	97.3	115.3	118.1	168.7
ANKAR	109.3	111.5	93.2	99.5	123.1	110.4	102.9	94.7	97.3	92.9	95.7	98.1	109.3	112.7	102.2
ANKDD1A	114.7	120.2	125.2	107.8	101.7	104.7	77.9	87.9	93	95.5	93.3	104.8	110.8	97	102.2
ANKFY1	114.9	127.4	90.6	100.8	88.9	99.8	71.3	95.6	73.6	80	63.6	97.1	120.6	96.7	113.2
ANKH	118.9	86.5	86.2	95.9	96.9	104.9	77.4	90.6	83.1	81.1	79.6	106.7	108.5	106.9	88.1
ANKH	97.9	111.7	96.5	99.5	98	100.7	94.8	98	98.8	106.1	93.1	97.9	96.2	102.8	98.7
ANKHD1	102.8	99	97.1	95.5	115.7	97.4	122.8	104	110.9	112.8	106.9	105.2	103.1	93.3	88.4
ANKHD1-EIF4EBP3	103.1	100	109.2	103.6	113.9	112.7	140.1	121.7	149	120.1	142.1	105.7	110.4	85.2	97.3
ANKIB1	75.8	70.6	78.3	71.2	92.6	98.8	133.4	90.4	126.6	125.2	134	104	106.1	84.8	79.9
ANKLE2	82.4	80.6	114.3	102.2	76.7	105	125.1	113.2	141.5	114.8	130	104.5	77.4	127.4	65.9
ANKLE2	89	86.5	104.8	101.5	108.4	104.3	92.1	98.6	107.4	111.4	112	97.2	90.6	79.7	97.9
ANKMY1	120.8	124.8	118.3	109.9	113.6	105.9	80.2	90.7	83.5	88.2	91.5	114.6	139.5	136.5	87.3
ANKMY1	98.1	107.3	98.1	106.5	95.7	98.3	84.7	87.4	99.7	112.1	101	100.2	80.9	99.4	91
ANKMY2	90.2	89.9	86.1	93.9	92.1	100.7	119.4	93.2	105	99.2	108.9	97.3	109.1	89.5	96.1
ANKRA2	103.8	101.5	97.4	93.4	136.6	108.5	108.1	87.7	120	108.2	111.5	103.4	104.5	108.7	120.9
ANKRD1	168	91	123.8	102	231.3	148.1	147.8	133.2	116.7	94	138	118.8	88.1	108	54.2
ANKRD10	100.6	93.8	87.8	97	77.5	104.5	65	106.1	107	106.1	105.6	104.7	118.9	119.9	82.6
ANKRD10	100.5	105.2	102.7	94.8	104.4	94.1	106.4	94.3	89.9	96.1	94.5	96.1	104.4	96.8	98.3
ANKRD11	86.1	79	105.8	108	145.4	110.4	142.1	93.4	137.8	81.4	145.6	101	76.1	131.8	133.9
ANKRD11	92.6	83.8	106.2	107.5	115.9	98.7	72.6	105.9	142.1	111.2	122	88.5	85.4	113.2	116.7
ANKRD11	98.5	109.3	93.7	99.8	115	100.4	91.5	98.3	98.8	98.2	103.5	86	92.4	94.8	104.2
ANKRD12	119.9	156.9	89.4	89	123.3	107.7	70.2	94.2	77.2	93.4	75.9	96	121.3	106.8	117
ANKRD12	107.6	112.2	92	95.4	111.4	106.9	75.1	99.4	84.7	96.2	78.2	94.8	99.6	106.7	103.9
ANKRD13A	92.5	117.2	83.1	95.6	72.2	83.3	72.3	85.1	75.5	82.2	87.7	102.7	114.7	117.5	80
ANKRD13A	103.4	102.2	97.4	99.2	90.5	110.3	79	100.3	84.8	118.9	90.6	91.6	108.7	93.6	104.2
ANKRD13B	104.6	110.6	113.9	106.7	95.2	104.3	90.7	103.1	119.6	104.9	130.3	100.6	92.1	94.3	80.5
ANKRD13B	99	101.1	105.3	107.8	95.2	95	104.4	102.1	100.1	103.1	77.6	96.2	107.5	105.4	116
ANKRD13C	89	102.4	80.9	85.6	105.9	112.2	73	92	89.2	87.5	76.4	94.6	105.7	143.8	91.3
ANKRD13C	103.8	98.2	99.7	95.9	106.6	103.8	82.3	99.2	87.8	94.9	87.4	93.1	93.1	102	105.3
ANKRD13D	102.8	112.5	106.6	110.5	105	92.4	80.9	99.9	115.3	100.1	92	112	104.7	110.7	134.7
ANKRD16	116.7	124.7	85.9	106.5	124.1	101.7	100.4	107.9	107.7	96.9	93.9	112.4	132	88.8	96.7
ANKRD17	124.6	128.2	90.3	104.5	106.6	98.4	69.6	92.1	75.6	72.8	68.5	97.2	137.9	104.5	105.5
ANKRD18A	98.7	93.6	98.2	93.5	98.7	96.5	97.8	87.6	102	97.8	100.3	101.8	104.3	106.1	89.7
ANKRD18B	101.3	101	86.1	95.8	103.2	96.1	79.9	84.4	92.4	87.8	89.3	94.5	109.9	120.2	96.5
ANKRD18DP	108.3	113.5	92.5	101.8	116.1	99.1	87.1	92.7	86.3	92.9	80.1	101.8	111.7	101.7	105.1
ANKRD19P	112	139.6	117.7	128.8	115.6	90.7	77.2	88.4	121.4	74.1	134.9	120.5	161.9	116.3	70.1
ANKRD19P	100.4	102.2	95.3	111.7	87.5	91.9	111	100.2	75.5	98.2	74.8	113.1	101.3	101.5	87.1
ANKRD20A11P	79.1	85.2	91.2	87.8	91.5	89.3	56.8	72.4	81.2	81.3	101.7	96.3	89.1	139	73.1
ANKRD20A18P	101.8	88.3	97.6	100.8	93.9	99.4	115.3	98.4	90.6	94.7	108	101.2	100.7	95.8	76.3
ANKRD20A2	104.6	114.7	96.5	106.4	92.7	97.4	73.4	89.2	74.9	72.7	72.4	103.9	113.4	96.3	63.3
ANKRD20A2	101.8	98.1	101.8	97.1	108.3	101.6	89.5	99.3	83.9	97.6	94	103.2	103.6	98.8	74.4
ANKRD20A21P	94.4	86.9	100.4	100.7	95.7	100.7	107.5	97.8	101.8	91.3	106.5	94.5	85.7	97.4	74.7
ANKRD20A5P	80.7	114.7	95.9	95.7	70.2	81.7	56.7	79.4	63.3	75	74.9	104.8	117	119.1	54.7
ANKRD20A5P	92.4	92.2	101.6	101.9	88.9	94.4	63.1	88.4	76.9	73.4	65.3	100.5	96.2	84.6	53.4
ANKRD20A5P	93.3	102.9	101.2	100.8	89.7	97.2	106.1	106.3	73.4	92.9	77.4	98.2	96.8	100.4	69.5
ANKRD20A6P	91.6	94.6	105.3	103.1	85.8	91.7	106.2	98.9	94.5	94.3	102.9	96.9	94.4	93.8	67.5
ANKRD20A7P	96.9	91.9	97.3	96.5	93	86.1	103.1	99.4	96.1	87.7	98.2	100.4	90.4	82.2	70
ANKRD20A9P	93.3	121.6	94.5	96.2	118.1	103.3	87.6	92.2	82.7	81	78.6	107.8	109.9	90.9	68.4
ANKRD20A9P	105.2	93.7	100.6	101.6	86.9	101.4	96.5	98.8	84.2	99.2	96.1	104.7	104.7	104.8	81.5
ANKRD26	101.2	96.6	91.3	95.6	109.1	101.3	97.6	89.2	108.7	97.6	104.7	100	102	108.3	105
ANKRD27	90.1	87.6	93.7	92.6	122.8	128.7	105.2	104.9	132.5	122.6	124.1	93.7	91.1	113.6	76.5
ANKRD27	92.5	96.2	96.8	100.9	104.7	92.2	106.5	97.8	93	88.1	98	93.3	105.5	95.7	97.2
ANKRD28	111.5	105.7	96.5	96.1	108.9	105.9	72.2	90.1	75.6	81	69.7	97.8	112.5	115.7	108.6
ANKRD33	103.7	104.3	102	101.2	93.7	91.6	94.5	96.7	96.7	106.7	83.6	100.7	111.1	101	121.4
ANKRD36	66.3	115	84.7	92	123.6	93	60	75.4	79.2	71.9	82.7	107.6	131.4	133.1	61.3
ANKRD36	75.5	87.7	86.2	98.7	81.6	96.6	77	83.9	91.8	89.4	96.3	94.9	78.2	113.2	73.1
ANKRD36	110.9	108.1	92.2	98.9	110.6	96.5	84.5	84.2	91.9	88.4	98	92.7	85.2	108	67.6
ANKRD36	98.6	93.7	93.2	99.7	94.8	99.3	90.4	93.7	94.3	94.4	99.4	92.6	109.4	95	90.2
ANKRD36B	106.6	119.4	99.1	103.4	110.4	97.9	79	86.7	80.1	86.5	84.2	97.7	111	107	75.3
ANKRD36BP1	88.2	87.6	94.3	92.1	99.3	101.6	84.1	91.8	100.5	98.5	84.7	83.9	82.4	121.8	101.2
ANKRD36BP2	85.9	114.5	83.7	98.2	114.7	93.9	71.4	80.4	83.8	74.6	86.6	96.6	95.2	120.5	75
ANKRD36C	69.6	79.5	93.6	105	132	86.8	91.4	97.1	94.7	85.5	78.8	105.5	75.1	103.8	60.5
ANKRD36C	114.8	114.3	103.9	96.6	82.6	104.8	95.2	98.7	98.7	89	95.3	87	106.6	97.3	99.9
ANKRD37	116.2	118.8	87.9	96.6	93.6	87.9	68.9	79.4	87.4	86.4	75.6	100.3	120.2	105.6	129.9
ANKRD39	118.9	106	107.4	109.1	116.2	90.3	92.1	90.1	79	90	84.8	107	128.4	88.5	82.9
ANKRD39	103.5	95.6	95.5	103.8	112	95.1	97	91.2	118.2	94.6	110.3	106	108.3	99.8	109
ANKRD40	99.7	102.8	106	104.3	101.6	112.5	81.7	101.5	153.7	98.5	103.3	97.7	102.9	133.3	153
ANKRD42	94.2	86.3	111	108.2	69	89.7	107.8	103.7	119.9	87.7	143.7	104.8	84.1	86.6	92.8
ANKRD42	100.5	96.6	100.3	94.9	95.7	98.9	102.6	102.4	83.8	109.5	91.2	94.8	87.9	97.6	97.6
ANKRD43	102.2	104.9	100.9	103.1	113.6	109	88.2	90	106.4	104.5	90.2	104.6	109.5	103.7	121.1
ANKRD45	72.6	79	101.8	101.9	73.1	82.5	88.1	89.3	100.9	102.5	108.8	97.2	86.4	75.4	71.4
ANKRD46	101.8	87.7	83.2	78.9	129.2	120.7	109.6	93.4	112.3	107.2	110.6	97.4	106	113.8	122.6
ANKRD49	110.7	104.1	96.6	103.5	105.6	99.8	69.3	83.3	85.7	97.5	85.9	98.2	125.2	121.3	117
ANKRD50	91.6	93.2	92	93	115.8	106.6	97.5	95	95	100.2	92.1	99.4	87.3	107.7	99.3
ANKRD52	86.5	92.5	104.4	111	74.9	96.4	77.1	95.4	110.7	82.5	91.7	83.3	101.2	118	106.2
ANKRD54	91.6	89.6	104.2	105.1	74.1	92.5	80.8	113.6	101.7	112.4	84.6	100.9	89.4	81.4	91.7
ANKRD54	95.1	98.8	102.2	103.8	107.8	94.2	112.2	97.7	101.2	105.1	105.3	96.8	95.4	112.4	93.2
ANKRD6	101.5	95.5	96.3	96.8	102.8	98.1	96.3	100.6	89.4	92.4	91.9	105.3	98.7	92.9	100
ANKRD63	93.5	101.5	114.5	107.9	102.5	99.7	97	94.6	100.5	106.4	93.4	93.3	90.6	101.6	98.7
ANKRD7	100.9	110.5	86.4	92.8	120.1	109.8	109.9	95.6	110.3	104.7	127.8	103.4	116	103.5	119.1
ANKRD9	93.4	95.3	101.7	103	103	105.6	85.5	104.3	109.3	114	84.3	100.2	94.8	126.9	123.4
ANKS1A	102.2	134.4	83.6	101	141.8	103.3	76.3	90.5	82	85	84.1	104.6	120.4	112.6	114.9
ANKS1A	103	102.7	103	99.9	98.7	100.2	86.5	99	110.6	112.6	81.9	99.6	106.5	101.8	120.7
ANKS1B	99.5	93	105.6	93.5	107.6	104.3	97.4	101.4	102.1	105.7	99.3	105.3	99.7	105.2	99.6
ANKS3	111.6	127.2	86.9	114	119.5	98.1	74.5	92.3	81.3	78	83	106.9	116	99.8	83.7
ANKS6	113.2	121.7	85.4	107.1	100.7	99.9	71.3	93	80.7	82.3	74.1	104.2	124.5	107.8	104.4
ANKZF1	96.6	87.6	122.9	107.8	92.9	99.1	146.7	119.2	128.1	106.4	142.5	104.8	85.3	90.1	90.6
ANLN	68.1	69	76.4	65	79	99.3	95.6	88.1	102.4	120.8	94.8	85.1	94.4	108.4	75.2
ANO10	130	122.6	85.5	107	114.6	109.3	78.5	104	89.4	95.2	82.9	112	133.3	105.7	127
ANO10	116.8	116.9	94.6	104.8	108.3	106.2	87.4	105.1	91.9	96.3	88.7	110.6	112.8	101.8	122.6
ANO3	112.7	110.6	102.3	106.6	124.7	107.8	90.7	92	99	96.5	101.6	103.1	107.3	115.4	101.9
ANO6	124.7	128.1	103.8	101.7	128.9	110	86.2	89.7	87.7	75	89.6	97.9	118.6	131.3	95.2
ANO7	120.7	112.3	94.8	103.4	110	110.3	73.7	94.9	105.3	114.8	90.1	105.6	121.6	127.1	117.2
ANO7	102.1	104	104.1	105.7	113.9	92.8	88.6	97	103.2	109.8	89.3	100.2	109.8	107.2	106.5
ANO7	98.9	103.2	98.4	102.8	96.4	104.2	96.5	98.4	101	105.3	90.5	97.3	102.2	104.1	99.1
ANO7L1	115.2	126.9	86.4	104.8	111.1	102.6	88.7	91.9	83.1	86.9	80.4	111.4	133.3	109.2	128
ANO7L1	92.5	106.5	110.6	98.6	101.5	99.3	97.6	96	97.9	99.8	101.5	101.7	92.5	93.5	95.5
ANO8	105.6	109.6	105.8	101.9	118.9	103.9	88.7	89.3	105	104.4	103.5	99.6	100.1	119	136.6
ANP32A	91.7	100.5	87.8	89.2	86.4	89.4	99.1	84.6	81.9	96.5	102.9	95.5	110.2	87.7	77.8
ANP32A-IT1	99.2	135.4	107.5	104.1	108.3	81.7	66.8	88.2	102.8	91.9	79.8	100.3	104.9	90.4	96
ANP32AP1	102.6	89.4	107.4	108.4	97.7	118.3	262.9	130.1	134.3	99.4	149.6	84.8	81.2	54.7	79.1
ANP32B	93.9	83.5	91.8	96.6	92.9	103.5	90.2	77.3	94.7	103.1	113	100.2	105.9	124.4	91.2
ANP32C	113.3	113.8	97.8	107.7	105	113.8	172.8	109	96.7	93.5	135.3	91.3	95.8	76.1	68
ANP32D	101.4	99.9	111.7	104.8	96.9	115.9	204.7	112.1	92.7	102.7	128.5	83.9	80.6	71.4	72.5
ANP32E	119.9	133.4	89.7	82.3	124.2	119	76.8	72.4	87.4	79	85.7	105	119.7	129.5	85.3
ANP32E	83.5	126.9	106.3	89.2	119	84.5	93.3	94.6	89.3	92.1	84.7	93.8	94.7	114.6	88
ANP32E	108	89	98.3	98.6	92.9	96.6	103.1	94.9	99.5	100.8	102.4	81.9	104.1	113.5	104.9
ANPEP	91.7	87.1	130.7	104.4	71.7	93.2	110.2	115.5	100.6	111.5	108.2	93.4	79.4	89.3	96.9
ANTXR1	118	106.8	86	93.8	102.9	104.8	85.6	93.8	76.9	70.3	75	99.7	115.2	103.3	89.4
ANTXR2	90.8	91.5	91.7	93.2	108.4	92.4	94.3	86.1	115.5	105.4	127.3	96.1	109.3	111.5	69.8
ANTXR2	93.5	103.5	90	96.7	96.5	87.6	95.9	92.4	110.8	92.3	98.4	94.2	93.1	115.2	79.1
ANTXR2	97	102.7	91.2	93.9	96.4	89.6	98.1	93.3	104.8	96.6	102.2	90	96	99.2	99.2
ANXA1	94.9	95.4	96.9	96.7	99.6	102.9	99.2	90.7	80.6	95.7	89.8	96.3	90.7	119.4	74.8
ANXA11	86.4	84.2	107.7	98.6	70.8	98.6	115.3	110.9	123.4	121.5	125	101.2	85.4	77.9	93.6
ANXA11	95.1	106.4	100.2	100.3	89.3	98.7	100.8	116	95.7	102.5	103.1	96.9	106.7	86.7	94.8
ANXA2	92	82.9	107.3	113	83.4	90.3	86.2	93.4	98.9	108.3	107.3	100.7	80.1	112.2	97.8
ANXA2P1	91.7	79.2	106.7	92.7	67.4	88.5	180.6	116.7	100.3	124.3	154.2	91.8	101	55.5	67.3
ANXA2P3	125.8	186.9	118.4	91.3	151.6	86.8	69.1	87.6	89.4	113.8	140.4	101	84.2	79.3	69.2
ANXA2P3	93.5	89.4	107.8	102.7	79.5	105.8	129.7	98.7	93	109.5	92.8	95.9	97	116.3	127
ANXA2R	119.1	136.2	86.5	107.9	108.1	91.9	88.2	93.2	75.6	82.3	64.2	110.1	125.1	95.2	130.4
ANXA3	104.1	95.8	103	100.1	156.4	104.4	140.9	94.7	126.9	93.2	121.9	104.6	95.4	102	117.2
ANXA4	110.3	103.9	85.7	97.2	122.6	118.7	103.2	105.3	89.3	97	89.6	106.4	133.7	97	112.6
ANXA5	95.8	95.3	103.5	94.9	92.1	108.7	111.6	107.8	113.8	119.2	95.7	101.3	97	103	121.7
ANXA6	90.4	83.1	118.9	100	67.9	94.5	191.1	169.3	132	134.2	149.6	95.4	77.4	66.2	91.2
ANXA7	122.8	129.9	86.1	92.9	124.3	108.4	125.9	108.4	116.1	81.9	80.4	99.3	115.1	93.8	77
ANXA7	109.8	114	101.7	103.9	111.2	103.7	79.6	93.4	77.7	98.5	95	99.2	99	88.9	99.7
ANXA8	95.5	98.3	119.4	109.8	140.4	99.3	70.7	81.4	133.3	123.7	96.1	98.4	95.8	117.5	183.5
ANXA8L1	127.1	130.3	88.2	104	113.6	101.4	86.1	92.7	83.7	74.8	76.5	98.7	123.6	109.6	62
ANXA9	102.4	92.3	97.8	102	99.3	100.5	95.6	97.5	101.2	102.6	102	99.5	97.6	107.3	99
AOX1	105.5	118.1	87.7	106.8	76	96.5	62.5	90.1	51.2	97.5	61.4	101.3	123.2	110.6	65
AOX1	102.1	117.5	94.3	102.6	76.2	98.8	79.8	95.3	62.1	102	89.1	95.5	108.9	95.2	88.9
AP1AR	81.4	78.5	92.8	72.2	124	112.8	130.4	110.4	117.3	105.3	130.3	104.4	96.8	102	98
AP1B1	89.8	79.6	124.2	104.2	90	92.6	124.3	117.2	114.4	118.5	111.2	98.9	76.9	113.6	141.7
AP1B1	98.5	93.3	88.1	101.3	92.5	99.8	94.2	103.8	111.2	87.7	91	89.3	99.3	106.5	101.5
AP1G1	86.3	95.1	88.9	90.8	94.7	97.1	74.1	97	98.6	100.7	82.6	94	95.1	114.7	119.4
AP1G2	98.1	95.7	130.6	107.2	93	103.6	112.6	100.6	101.9	107.8	124.5	102.2	87.2	105.1	88.8
AP1M1	92.1	81.7	114.3	111.2	65.3	97.2	125.6	135.1	95.2	113.4	112.6	94.6	82.9	81.1	84
AP1M2	91.8	88.4	109.4	103	48.4	101.3	146.4	173.2	69.8	122.8	83.2	96.7	92.4	53.4	70.1
AP1S1	106.9	111.7	107.9	120.1	76.8	92.6	121.9	139.9	99.3	123	120.1	102.9	77.9	82.4	103.8
AP1S2	79.4	74.7	84.4	78.6	93.4	108.6	115	89.6	70.4	123.9	88.7	99.8	92.4	107	76.8
AP1S2	90.1	86.1	92.2	89	106.4	95.6	105.6	99.4	95.8	96.3	108.7	99.3	93.2	107.6	100.4
AP1S3	123.1	128.3	92.9	94	116.1	96.7	131.8	118.8	85.7	78.7	74.8	102.6	89.2	80.4	80.3
AP1S3	93.2	87.2	95.9	104.9	84.6	101.3	69.9	87.7	95.3	92.9	117.3	99.9	115.9	95.1	129.8
AP1S3	96.5	101.8	95.2	98.7	105.6	100	115.5	105.2	101.4	101.8	105	96.2	94.9	109.4	95.5
AP2A1	86.2	78.3	140.8	101.5	78.9	99.5	157.5	136.5	132.3	132.1	158.5	94	70	86.6	83.6
AP2A2	118.2	91.8	113	108.6	79.8	91	65.8	103.7	72.4	75.5	65	100.6	91.2	95.2	105.8
AP2A2	101.2	107.4	93.9	106.8	90.5	98	102.2	95.9	103.1	100.9	97.4	97.9	114.1	99.5	100
AP2B1	82.6	72	117.3	106.6	94.1	95.5	201.6	154.4	102.1	123	149.4	83.4	72.1	68	81.9
AP2M1	84	90.7	91.9	98.9	79.1	101.5	76.6	87.9	97.8	97.3	89.9	83.6	92.2	135.6	90.1
AP2S1	96.3	94.6	90.8	108.7	89.5	94	79.9	89.1	99.7	100.3	81.5	88.2	116.6	101	136.4
AP3B1	87.3	87.4	112.1	95.5	99.6	106.4	94.9	88.6	98.9	115.3	104.7	98.4	93.4	114.9	103.5
AP3D1	94.4	81.6	119.4	108.3	114.7	99.1	128	110.8	129.4	114.9	118.3	98	82.2	109.9	92.5
AP3M1	98	92.5	102.4	99.3	96.8	103.4	129.9	99.9	106.7	110.9	122.5	104.6	100.9	91.3	72.9
AP3M2	97.8	95.1	113.1	97.6	111	98.3	106.2	93.6	113.1	110.5	103.8	102.7	91.7	106	107.9
AP3S1	104.8	111.6	93.2	75.1	113	113.5	136.9	104.8	92.5	89	85.7	102.3	108.9	114.8	85.7
AP3S1	105.1	109.8	97.1	90.2	112.1	113.2	91.2	95	109.6	115.9	118.8	96.6	112.2	113.3	105.3
AP3S1	94	89.2	93.5	89.3	93.7	91.6	103.4	93.7	95.4	95	105.4	96.5	117.7	86	100.4
AP4B1	99	102.7	105.4	107.1	88.4	99.1	80.9	95.5	79.9	89.4	84.1	109	96.1	84.4	80.7
AP4E1	103	115.5	107.4	104.4	111	101.9	73.6	88.4	77.8	84.9	92.2	97	107.8	126	100
AP4M1	83.4	77.2	119.1	106	62.9	96.8	150.3	136.4	109.4	127.2	127.9	100	77.2	87.5	76.9
AP4M1	93.5	72.9	107	100.9	88.1	98.7	142	144.8	99.7	110.9	118.9	94.7	88.7	92.6	89
AP4S1	109.2	92.3	95.2	85.5	109.8	111.8	116.2	101.6	94.3	90.1	90.2	102	114.1	89.3	83.7
AP4S1	106	106.5	97	95.7	108.8	99.4	99.3	100.1	103.4	96	109.2	96.5	88.3	93.9	99
AP5B1	82.5	66.5	121.8	108.7	75.3	90	93.4	104.5	99.2	103.5	107.3	93.3	67.3	86.3	108
AP5M1	101	106.8	85.7	92.8	98.1	97.7	92.3	93.3	87.3	96.6	78.3	96.4	113	96.9	109.2
AP5S1	121.1	132.7	95.9	97.7	96.7	97.8	71.4	95.8	81.4	98.3	74.6	106.8	124.9	96.7	123
AP5Z1	91.6	77.3	115.8	107.6	88.3	113.4	64.9	124.9	112.4	124.3	116.8	107.6	80.6	138.6	118.9
AP5Z1	102.4	105.5	102.1	101	99.5	94.3	133.7	105	109.7	120.1	86.7	104.6	98.1	100.5	85
APAF1	99.7	94.3	101.2	96.8	76.7	91.1	94.1	91.9	91.5	98	99.1	94.2	86.5	90.8	91.1
APBA1	95.5	97.1	104.9	101.4	93.4	97.2	82.8	94.9	101.3	104.6	79.3	98.6	108.4	103.8	125.4
APBA2	106.2	93.7	113.4	114.6	72.8	95.7	81.9	114.8	85.1	85	84	101.6	97.1	84.1	59.5
APBA2	94.9	93	102.5	109.1	99	97.3	85.9	98.9	110.4	101.1	113.6	96.1	102.7	94.3	98.4
APBA3	112	120	96.9	112.3	100.3	97.7	77.5	96.3	88.9	82.1	82.6	99.2	102.7	98.6	103.8
APBB1	86.6	74.8	116.5	106.5	82	93.3	126	112	87.5	107.6	100.6	96.2	90	96.5	95.4
APBB2	82.7	74.9	97.1	94	131.6	87.7	167	75.1	151.4	82.6	163.1	96.6	86.7	80.8	62.2
APBB2	96.6	120	97.1	105.1	101.9	109	70.4	106.2	69.8	112	61.5	96.1	107.4	102.9	152.9
APBB3	92	88.8	122.4	112	93.1	92.8	98.8	107.1	107	109.2	112.9	107.7	86.9	93.9	102.8
APBB3	90.6	98.9	113.3	107.5	99.1	98.4	98.4	97.2	108.7	107.3	113.5	99.6	101.3	106.1	99.3
APC	99.8	114.1	83.2	99.3	123.2	97.3	77.7	86.6	91	85.2	80.6	94.1	97.4	125.1	100.8
APC2	117.2	110.4	89.6	107.5	88.9	103.3	74	96.1	105.5	86.6	99.7	97	134.3	99.6	244.5
APEH	89.9	70.7	138.2	99.8	72.7	98.3	235.1	177.2	123.8	134.3	144.4	104.4	67.2	69.8	98.2
APEX1	84.6	73.4	131.6	106.4	85.8	104.8	214.5	150	120.2	123.3	145.1	95.5	68.5	77.6	73.4
APEX2	98.7	98	107.8	111.3	98.1	102.3	81.1	92	100.6	103	108.3	99.2	99.1	118	79.9
APH1A	88.9	119.4	104.2	103.5	102.5	104.9	128.6	136.2	122.4	109.6	134.2	98.1	71.1	114.6	79.8
APH1A	103	100.7	101.7	99.6	100.1	98.5	112.6	119	106	110.7	119.6	92.9	100.1	108.3	74.3
APH1B	120.5	123.9	100.2	110.5	121.3	102	91.3	91.2	103.9	109	109.1	105.3	113.3	117.8	117.5
API5	71.9	72.3	73.1	72.5	85.8	98.1	142.9	88.3	120	118.6	152.2	93.9	100.4	76	65.2
API5P1	94.4	98.5	97	96.4	106.1	102.7	111.4	91	99.5	86.3	116.9	104.1	99.1	103.8	76.6
APIP	98.5	98.1	97.3	89.3	102.6	101.1	112.7	91.9	94.7	94.2	117.5	99	99	83.9	75.8
APLN	99.2	107.5	91.2	102.2	96	107.3	91.4	99.1	89	97.8	95.4	99	117.1	108.8	86.7
APLP1	84.7	76.2	113.3	110.9	90.5	93.3	122.9	114.5	106.5	110.8	140.6	95.3	75.6	104.5	108.6
APLP2	86.6	86.9	121.8	88.6	94.5	115.9	88.1	102.3	141.3	143.1	129.6	96.1	85.4	127.7	131.6
APMAP	96.7	80.5	125	101	78.7	98.4	183.1	124.5	108.7	112.6	136.7	91.6	85.9	82.1	72.1
APOA1	112.6	108.1	101.5	109.1	116	103.6	93.8	103.7	112.3	110.2	108.7	109.2	110.8	112.9	106.4
APOBEC3C	88.5	78.8	119.6	108.1	63	98.2	136.4	139.1	102.5	116.2	113.8	95	79.7	75.2	112.1
APOBEC3D	101.1	99.5	98.6	104.8	100.3	101.2	88.4	103.9	105.5	106.6	97.4	94.5	92.7	108	115.5
APOBEC3F	123.8	133.3	89.9	110.5	62	93.7	114.4	126.9	91.3	84.6	76.6	109.5	125.9	80.9	155.5
APOBEC3F	94.4	85.7	111.6	105.2	110	95.1	93.5	97.4	93.2	99.5	103.5	91.3	86.7	97.3	100
APOC1	123.8	114.4	102	100.4	127.4	125.6	90.7	105.7	131.9	113	118.2	111.3	106.6	109.8	144.8
APOE	99.7	84.9	103.9	101.1	95.5	125.1	68.4	118	96.9	128.7	81.5	132.6	88.1	127.8	122.6
APOL1	94.3	125.9	106.7	116.1	181.8	111.9	38	66.8	79.7	82.1	72.5	95.4	86.5	131.2	158.9
APOL2	102.7	121.7	98.6	108.8	94.3	109.2	77.2	96.8	83.9	95.9	81.4	101.9	105.6	120.5	123.3
APOL6	70.4	68.6	113.5	106.6	65.4	85.4	98.3	84.5	109.7	122.5	92.9	124.7	63.4	75.5	112.9
APOLD1	118.8	121.6	90.3	93.7	115.3	86.3	73.6	85.6	77.1	84	71.4	104.1	124.8	120.2	88.8
APOLD1	104.2	109	97.5	97.3	96.3	107.2	89.1	105.5	88.7	89.9	92.9	98.8	107.2	110.8	109.8
APOLD1	101.6	102.1	98.1	97.3	101.9	99.8	94.2	96.9	93.1	98.3	93.8	93.4	107.4	111.1	98.7
APOM	101.3	98	97.8	98.9	99.9	92.9	126.1	102.2	115.6	101.6	117.2	108.7	102.9	84.9	94.8
APOO	126.8	130	87.8	104.3	115.9	98.8	105.9	100.3	85.4	74.6	81.7	99.5	130.8	87.2	124.7
APOOL	108.5	126.5	94.6	103.1	138.6	115.4	92.4	85.7	110.3	85	91.2	100.7	112.8	111.9	122
APOPT1	109.1	105.1	145.8	109.5	80.2	102.5	139.3	121.9	117.4	107.8	116.5	102.2	70.7	84.1	89.4
APP	135.2	126	66.4	98.1	167.6	89.3	81.9	91.6	128.5	82.9	95.5	94.6	77.1	119.2	127.2
APP	94	103.1	103.7	97	102.5	86.4	93.9	98.8	94.9	105	96.3	93.6	131.7	132.7	112.4
APPBP2	113.2	109.8	98.8	101.3	112.8	103.7	69	87.7	93	86	76.7	92.8	116.7	130.4	125.5
APPL1	106.7	106.8	90.7	90.4	108.2	97.1	85.3	91.2	79	79.1	74	87.1	121.8	97.3	97.8
APPL2	78.6	71.2	99	87.9	92.5	92.7	121.1	84.9	126.5	116.9	143.4	96.8	80.6	93.8	86.2
APRT	108.5	96.2	89.2	107	82.8	100.5	91.4	110.6	103.9	109.2	92.5	96.3	109.4	87.4	99.9
APTX	107.1	116.1	88.4	107.4	85.6	89.8	81.1	95.6	88.4	90.3	75.8	104.1	109.9	81.7	76.6
APTX	95.3	103.9	91.5	95.4	90.6	108.3	115.2	98.4	93.2	109.1	71.6	103.5	107.7	118.1	86.1
APTX	103.4	101.8	95.8	102	104.2	96.8	90.7	101.1	105.6	102.9	118.7	96.1	109.1	104	93.8
APTX	101.1	101.6	98.3	100	101.1	97.7	96.7	100.6	98	98.3	96.8	93.5	105.1	99.3	101.8
AQP1	100	103.1	101.1	102.1	130.2	108.8	96.6	92.5	95.3	101.8	90.6	100.8	110	119.9	110.3
AQP11	108.1	111.6	81.5	100.2	109.8	102.6	88.1	95.8	84.8	80.8	85.7	102.1	114.1	90.2	115.5
AQP5	106.2	102.2	104.4	103.1	107.7	97.4	87.3	94.7	106.7	111.2	84	94.5	109.2	107.1	128.7
AQR	119.5	129.4	83	102.9	87.4	118.7	54.8	85.7	68.4	73.5	62.8	103.2	135.7	108.6	72.9
AQR	94.9	83.6	102.3	102.7	89.7	95.2	101.9	99.5	116.2	117.5	132.3	96.9	95.3	96.3	106.4
ARAF	124.7	76.4	120.6	109.3	84.7	105	68.7	87.7	76.2	83.2	74.6	97.6	76.2	94.6	64.8
ARAF	92.1	112.8	104.8	102	81.1	98	134.9	121.1	103.9	115.3	122	94.2	110.9	103	100.8
ARAFP2	84.8	80.6	133.7	104.2	109.3	100.9	97.5	96.5	124.7	140.1	93.2	95.1	69.8	118	167.3
ARAP1	87.9	91.4	139.7	105.7	83.9	98.8	150.6	143.3	112.4	118.7	129.6	98.8	78.4	87.1	97.4
ARAP2	95.9	100.5	87.7	88	109.8	113.1	89	101.3	90	98.8	91.4	103.4	103.6	117.2	105.7
ARAP3	107	104.6	81.8	105.7	96.1	97.1	75.8	93.1	85.8	86.9	85.6	100.8	114.4	110.3	101.3
ARCN1	81.4	68.1	89.5	97.5	77.2	89.9	65	88.5	89.1	73.5	149	97.4	86.6	136	54.3
ARCN1	91.6	105.8	109	100	95.6	95.3	132.6	94.3	108.5	116.7	84.9	84.4	77.7	98.4	94.3
AREL1	93.9	94.4	131	97.3	111.2	94.9	92	98.3	119	93.9	116.8	103.1	78.9	128	88.5
AREL1	98.3	101.8	102.1	100.2	105	96.9	96.3	99.5	96.5	104.1	96.2	99.3	87.4	113.1	94.7
ARF3	90.7	93	119.5	99.1	85.6	103.3	95.3	91	121.9	120.6	114.6	93.7	87.2	102.8	119.9
ARF4	107.7	118.6	90.6	96.1	107.5	108.5	71.4	88.5	95.3	101.6	90.7	97	123.7	125.8	124.7
ARF5	103.4	114.2	100	101.7	106.3	98	84.7	94.2	110.2	110.5	90.8	98.5	102.5	121.1	150.3
ARF6	75.2	85.3	75.2	70.2	128.9	132	111.5	96.4	112.9	128.4	105.6	88.8	110.1	112.8	84.6
ARFGAP1	95.8	103	109.8	111.8	83.4	98.3	99.5	108.7	125.4	109.7	116.7	99.6	96.7	92.9	98.4
ARFGAP2	91.2	83.9	130.4	107.1	93.6	102.6	152.5	134.1	105	114.5	130.9	102.8	112.5	89.9	72.7
ARFGAP2	95.7	96.6	95.7	102.5	101.9	98.8	93.5	96.1	97.6	96.3	96.2	100.5	87.1	102.7	99.3
ARFGAP3	102.8	94.9	110.4	103	116	95.6	96	91.7	93.4	90.3	95.5	94.7	97.9	105.9	119.4
ARFGEF1	101.7	103.7	91.9	94.2	107.8	111.4	76.4	90.2	97.1	96.4	96	99.7	114.6	119.1	110
ARFGEF2	113.2	107.2	95.5	87.1	118.4	119.4	87.2	101.8	102.1	97.5	90.6	98.9	112	113.9	125.9
ARFGEF3	91.7	88.9	108.3	106.9	134.3	114.1	124.7	114.7	119.7	109.4	155.3	105.2	81.6	137	69
ARFGEF3	97.1	81.2	91.4	91.4	83.7	104.8	158.2	117.3	114.7	89.2	108.8	101.9	96	68.7	119.1
ARFGEF3	100.4	106	92.6	101.3	94.5	100.7	83.6	96.9	95.2	103.2	89	96.1	96.7	98.3	93
ARFIP1	117.9	116.3	93.2	96.1	109.9	103.5	90.3	102.3	74.1	85	65.8	103.5	125.6	106.9	133.9
ARFIP1	101.7	106.4	90.4	94.8	111.9	96.5	97.6	99.3	91.8	98.5	92.7	95	95.3	101.2	106.9
ARFIP2	87.9	86.2	112.8	101.6	63.5	92.5	150.3	138	117.5	133	126.5	101.8	88.1	63.8	83.9
ARFRP1	107	111.5	123.1	114.7	115.8	93.6	189.3	125.6	78.4	75.6	137.9	107.4	92.4	117.3	132.9
ARFRP1	104.9	108.2	98.9	106.8	105.7	103.8	73.7	85.6	132.9	112.5	82.8	105.9	113.3	85.7	81.6
ARFRP1	96.6	94.7	99.1	106.3	101.7	96.7	77.5	92.5	119.8	107.4	116.1	102.7	89	105	85.8
ARFRP1	97.6	92.4	100.1	105.5	99.7	103.1	92.7	96.4	101.5	107	83.7	100.2	97.6	102.4	100.7
ARG2	102	103.9	87.7	97.1	100.6	91.2	109.2	83.4	80.7	87.3	89	94.5	111.3	82.2	101.5
ARGLU1	111.6	150.9	95.6	99.4	95.5	87.9	72.8	100.2	76.7	71.4	63.4	85.8	146.7	78.3	82.3
ARHGAP1	105.8	108	90.5	101.5	80	96.5	79	100.1	91.7	89.7	73.8	98	116.5	107.6	112.5
ARHGAP10	89.5	84.1	121.7	104.1	68.8	98.3	115.3	134.6	96.6	108.8	117.9	105.3	77.8	74.5	64.7
ARHGAP11A	67.3	74.9	74.4	80.8	123.7	81.7	73.9	80.7	80.3	86.8	80.9	96.6	62.7	126.9	65.9
ARHGAP11A	84	84	92.4	90	83.3	100.9	89.1	89.6	76.9	88.7	85.8	92.9	106	88	77.5
ARHGAP11A	102.5	98.1	96.5	93.2	93	100	101.2	92.6	89.8	92.1	91.4	86.7	103.1	109.4	80.7
ARHGAP12	108.4	110.8	88.6	97.1	102.1	104.2	78.1	99.9	77.5	89.3	60	104.9	108.7	118.3	151.8
ARHGAP17	105.4	107.6	90.3	100.6	84.2	94.5	90	91.8	85.2	82.3	83.4	97.2	125.3	89.6	91.6
ARHGAP18	92.8	91.9	91.7	84.2	118.9	114.7	107.3	96.2	104.7	104.3	89	96	100.5	112.4	104.6
ARHGAP19	104.1	85.7	116.5	103.5	87.7	95.3	156.7	119.5	114.2	107.5	129.1	112.2	93.8	76.4	73.2
ARHGAP19-SLIT1	84.5	86.8	100.2	100.9	88.3	93.6	94.9	88.8	106.1	91	115.6	99.1	81.7	93.9	82.4
ARHGAP21	95.4	96.4	108.6	96.8	107.2	105.6	89.1	96	95.2	116.8	101.5	100	91.9	112.6	103.1
ARHGAP22	101.7	111.7	105.4	104	90.2	95.1	82.7	98.7	97.1	100.1	91.6	107.3	102.9	96.1	81.7
ARHGAP27	113.7	124.2	85.9	111.4	85.4	112.6	60.5	94.6	72.9	103.9	70.7	111.8	118.7	115.1	166.2
ARHGAP27	109.6	107.5	98.7	108.8	107.6	110.2	91	104.4	95	97.9	93.6	109.8	109.7	104.3	85.6
ARHGAP27P2	118.5	130.4	90.8	105.3	104.8	93.3	101.1	97.3	92.3	97.6	66.3	100.5	143	93.3	135.7
ARHGAP30	99.5	107.4	102.9	105.6	104	93.8	79	93.9	93	91.4	84.3	100.6	107.4	101.6	104.2
ARHGAP31	87.3	84.7	107.4	100.8	76.6	112	136.2	118.8	102.2	115	113.4	97.4	82.2	84.1	84.3
ARHGAP32	99.6	97.7	96	94.9	101.1	104.6	119.2	92.7	135.6	114.7	136.7	98.7	107.1	97.8	88.8
ARHGAP33	87.5	86.4	136.3	115.1	67.7	109.8	58.5	74.8	109.3	111.6	74.9	100.4	75.1	145	159.8
ARHGAP33	89.4	105.1	122.5	106.9	141	95.3	88.2	113.8	105	109.7	97.4	93.6	83.2	93.2	72.5
ARHGAP35	90.6	78.8	116.4	102.7	85.6	89.7	100.4	109.9	108	103.7	102.5	88.8	65.8	107.7	108.1
ARHGAP39	118.2	112.9	106	111.3	106.6	91.2	102.2	102.8	95.7	97.7	102.4	93.4	98.9	97.8	105.5
ARHGAP4	89.5	87.1	122.7	107.7	71.5	95.9	72.5	153.6	135.4	135.7	156.7	98.9	78.1	55.7	160.4
ARHGAP4	90.8	79.2	118.6	112.4	68.4	102.4	173.3	141.7	113.6	128.4	159.1	97.1	81	64.2	64.3
ARHGAP4	90.2	82.2	104.2	105.9	110.2	98.5	153.5	87.9	122.3	116.4	94.2	96.9	89.7	115.7	65.8
ARHGAP4	98.3	92.2	103.8	103.2	97.3	100	96.7	91.5	117.4	98.1	109.6	96.1	98.6	107.8	113.7
ARHGAP40	105.9	117.5	96.8	100.1	112.6	100.2	98.9	99.1	91.9	102.8	87.3	101.6	109.5	94.3	110.1
ARHGAP42	106.6	139.3	105.6	108.2	135.6	107.8	91.9	111.5	111.1	105.8	119.7	97.2	109	106.5	94.1
ARHGAP44	112.1	97.5	104.4	102.2	119.9	111.6	111.4	101.9	100.9	99.6	118.3	103	102.7	102.5	160.1
ARHGAP45	100.2	101.4	96	105.2	104.4	109.3	82.4	100.6	103.1	88.6	97.4	112.9	104.7	124.6	91.9
ARHGAP5	89	87.2	91.2	92.5	112.3	95.4	57	78.4	87.6	82.7	76.3	95.2	87.8	149.9	108.8
ARHGAP5	114.5	109	99.6	95	96.8	96.8	103.9	94.5	105.4	98	92.2	89.6	118.7	100.8	96.3
ARHGAP5	93.1	99.9	99.8	94.3	97.7	102.1	99.3	101.1	100.8	101.6	102.3	89.4	95.2	99.9	103.4
ARHGAP5-AS1	111.9	117.1	91.2	103.7	114.8	109.7	108.4	98.1	92.4	92.5	86.3	107.4	102.8	98.6	123.6
ARHGAP5-AS1	94.3	97.2	94.2	99.1	103.6	104.8	94.9	99.2	91.6	98.7	97	101.8	100	100	112.9
ARHGAP8	104.4	99.9	96	107.6	96	101.7	93.9	95.5	95.5	106	85.4	99.9	108.5	107.3	122.8
ARHGAP9	104.8	92.5	118.6	114.5	99.2	115.7	105.9	96.8	118.5	104.9	109.8	107.3	79	97.4	86.3
ARHGDIA	85.4	72.2	120.7	102.3	57.8	93.1	140.2	134.1	102	126.8	109	90.4	68.9	76	76
ARHGDIB	108.3	104.5	103.3	105.7	134.3	97.6	86.2	77.7	113.8	97.9	85.6	88.9	104	146.9	168.8
ARHGDIG	92	81.1	111	95.5	100.3	100.4	110.6	99.5	113.4	114.4	112.9	100.7	85	99.9	109.6
ARHGEF1	111.5	79.1	138.7	113	111	89	73.2	121.5	123.9	125.5	67.8	101.6	65.4	84.5	136.6
ARHGEF1	88.6	115.2	105.5	106.3	89.7	97	135	90.9	88.7	107	136.8	99.2	110.9	114.3	81.6
ARHGEF1	102.4	109.8	101.6	102	98.1	104.6	99.2	93.9	101.2	103.8	92.3	94.9	102.9	105.9	96.2
ARHGEF10	131.9	139.5	116.4	108.3	117.2	87.7	66.6	90.1	57.4	61.6	50.2	110.9	152.6	125.3	88.6
ARHGEF10	93.7	112.9	81.8	98.5	79	86.2	98.7	105	101.1	108.1	110.1	101.7	98.1	101	90
ARHGEF10L	117.3	127.4	123	109.2	127.3	111.3	71.1	86.9	82.4	80.2	75.9	109.5	142.7	117.1	153.3
ARHGEF10L	123.5	106.1	82	101.2	124	110.1	108.8	99.8	106.4	101.7	98.7	109.5	86.1	108.1	118.6
ARHGEF15	93.5	113.7	110.1	94.4	129	117.1	96	87.4	87.2	109.5	106.8	102.3	92	130.8	76.5
ARHGEF16	96.4	79.3	113.9	102.3	76.6	101.7	73.2	100.2	87.4	110	78.5	105.5	86.1	115.4	154.3
ARHGEF17	99.2	99	108.9	104.6	91.4	97.6	77.2	89.2	96	90.5	109.7	85.2	91.8	119.5	87.1
ARHGEF18	113.9	113.2	83.4	107.9	81.8	101.8	68.6	94.2	66.3	81.7	63.1	98.3	123.4	105.3	122.3
ARHGEF19	88.2	97.9	103.9	107.1	78.6	94.2	70.8	92.1	102.7	103	89	106.4	99.5	121.3	95.4
ARHGEF2	79.7	80.7	116.7	97.2	95.3	102	205.1	133.8	150.7	128.4	167.4	104.3	71.9	76	76.4
ARHGEF25	98.4	83.2	119.1	127.7	89.4	107.9	134.7	109.5	116.7	115.6	122.2	100	80.6	77.9	122.4
ARHGEF25	98.4	100.1	106.1	100.9	104.9	102.9	109.5	103.3	106.8	119.8	124.8	98.3	98	97.2	91.4
ARHGEF26	76.5	73.8	87.4	99	69.3	88.5	157.7	123.3	125.8	90.3	149.8	102.4	107.9	64.8	90
ARHGEF26	102.1	94.1	88.2	99.1	95.8	98	105.2	95.7	100.8	115.7	100.5	100.6	88.3	87.7	81.5
ARHGEF28	93.3	84.3	110.2	91	121.3	115.7	82	119.7	112	130.3	81.9	101.4	85.9	135	87.3
ARHGEF28	95	92.6	93.3	102.4	97.8	97.3	112.7	109.3	89.6	106.3	112.9	96.3	86.1	120.8	107.2
ARHGEF3	93.8	83.3	92.9	89.1	84	93.6	118.2	102.8	120.6	111.3	110.6	100.4	100.7	85.5	101.9
ARHGEF34P	95.7	112.1	104.8	97.7	91.1	99.2	78.9	89.8	92.5	103	94.4	96.8	93.6	115.3	98.4
ARHGEF39	90.9	89.7	106.4	111.9	80.4	92.8	89.3	95.7	91.1	92.4	102.8	95.5	75.5	102.7	108.7
ARHGEF39	92.5	89.2	98.1	104.1	88.2	97	88.4	102.6	101.8	106.9	99.3	89.7	89.2	100.8	97.3
ARHGEF40	113.5	131.4	83.5	106.5	89.1	85.1	58.3	76.7	77.6	71.7	70.9	88.6	117.5	115.2	163.8
ARHGEF5	95.1	91.7	87.2	100.2	87.5	102.4	99.1	100.3	92.6	105	99.8	103.5	106.5	92.7	96.3
ARHGEF7	90.2	96.4	98.7	102.1	80.2	92.6	92.1	103.7	108.3	106.6	103.4	103.1	108	92.2	89.2
ARHGEF7	100.6	98.1	101	101.3	101.1	102.4	98.4	99.6	104.2	95.9	102.9	99	101.1	100.3	88.3
ARHGEF9	88.9	84.7	84.7	108.3	85.1	96.2	119.2	110.3	112.7	110	137.6	107	84	97.4	76.4
ARHGEF9	99.2	88.8	113.2	95.5	102.5	102	104.9	93.9	97.7	100.2	98.4	90.7	100.2	101.4	81.8
ARID1A	70.3	66.6	130.3	103.1	81.4	104	136.3	119.7	157.8	152.1	179.9	89.2	61.3	92.5	78.4
ARID1B	111.3	136.1	91.7	92.9	116.1	107.7	84.4	97.8	96.5	88.1	86.6	99.2	111.3	126.7	128
ARID1B	127.4	112.3	107	110.8	113.1	94.6	86	101.1	98	94.4	86.9	98.7	119	93.9	131.9
ARID1B	107.5	103.5	108.3	97.9	130.1	102.2	96.5	101.8	97.3	93.2	91.9	97.8	92.9	104.1	109.8
ARID1B	97	98.3	98.9	102	94.3	97.2	100.6	100.4	104.1	98.9	81.3	94.8	104.7	97.9	94.8
ARID2	108.4	113.8	90.1	98.3	98.8	97.9	75.4	87.2	74.8	77	73.9	91.7	117.6	101.4	90.5
ARID3A	92.7	103.6	90.8	99.7	90.8	89.8	75.8	97.4	74.2	86.1	76.7	97.1	93.2	108.8	125.9
ARID4A	90.1	85.5	92.2	91.9	102.1	103.7	104.5	96.9	111.7	106.1	108.6	100.8	92	100.4	99.6
ARID4B	82.8	81.8	91.2	80.3	95.1	91.1	109.9	94.9	101.7	103.2	113.1	97.8	91	99.3	90.7
ARID5A	100.5	98.8	104.8	113.4	88.3	111.5	96.9	115	101.8	99.9	95.7	99.2	95.9	112.4	79.7
ARID5B	94.5	100.7	86.7	97.3	73.9	81.3	68.9	82.2	86.9	90.4	61.8	84.6	112.2	109.2	195.7
ARIH1	93.4	88.6	105.7	101.1	115.9	94.8	70.2	93.3	95.4	104.5	77.4	98.1	111.5	124	128.1
ARIH1	111	111.6	102.3	100	103.4	97.2	125.4	92.6	100.5	94.1	115.4	94.1	95.4	107.5	86.7
ARIH2	108.6	93.5	105.8	105.1	93.2	89.7	84.5	111.4	70.6	70.9	64.6	100.3	112.7	104.6	103
ARIH2	98.8	107.9	95.7	101.2	95.9	102.4	105	94.5	120.9	107.8	103.4	98.5	93.5	95.7	101.6
ARL1	95.7	95.4	87.7	98.4	117.6	106.2	85.9	102.9	100.3	98.5	91.5	101	103.7	120.5	136.8
ARL13B	95.7	84.3	87.3	80.1	112.9	111.7	114.7	99.7	104.6	100.9	107.8	95.2	101.5	97.5	86.9
ARL14	77.7	104.5	77.1	99.9	60.1	101.8	72.7	101.5	58.9	103.4	54.3	120	99.3	85.8	152
ARL14EP	105.1	115.4	93.1	93.8	99.7	88.6	68.3	94.6	87.6	80.2	63.1	102.1	108.8	118.4	111.6
ARL16	90.7	86.1	112.1	106.5	80.4	90.4	192.1	133.1	110.4	114.2	136.7	98.6	87.9	67.5	71.5
ARL17A	84	105.9	89.9	93.2	109	86.8	60.5	79.6	91.3	82.4	87.3	92.8	81.3	145.6	83.6
ARL17A	106.8	101.8	95.1	98.7	101.9	92.7	84.8	88.6	93.8	84	89.7	91.8	107.4	103.6	92.1
ARL2	89.5	81.5	133.1	109.4	72.5	97.5	146.5	134.5	118.6	132.3	143.9	101.7	75.7	73.6	80.3
ARL2BP	118.3	129.1	86.8	96.1	105.5	107.2	83.7	93.6	83.2	89.7	78.3	101.6	125	109.4	120.1
ARL3	90.5	94.3	113.8	101.7	80.3	92.4	64	84.2	95.9	101.2	81	92.3	89.1	131.6	96.3
ARL4A	102.6	109.2	85.6	98.7	114.6	110.3	79.7	85.7	109.9	104.9	96.5	93.7	109	129	95.3
ARL4AP2	109.9	116.3	96.1	98.9	124.3	124.9	93.5	98.8	99.4	112.6	100.1	101.7	111.5	108.3	92.1
ARL4C	158.9	124.4	108.4	94.2	132.3	96	82.1	87.7	99.9	89.6	85.3	107.9	125.5	113.6	264.5
ARL4D	91.4	110.1	87.9	99.3	125	96.3	93.1	92.3	98.2	96.5	95.6	104.6	102.9	105.5	123.8
ARL5A	85.5	100	85.7	78	136.9	113.8	116.2	105.8	118.1	101.5	122.5	101.2	99.3	113.9	78.2
ARL5B	90.5	83.2	89	98	118.3	116.1	97.5	92.3	94.5	96.1	103.3	103.5	88.9	103.2	101.9
ARL5C	107.4	101.8	95.2	99.1	102.7	100.4	89.1	99	92.6	106.7	99	104.3	120.4	107.6	97.7
ARL6	99.7	92.7	97	96.8	116.1	109.3	130.2	89.9	107.1	103.1	114.5	101.6	92.4	93.5	103.1
ARL6IP1	63.6	63.2	79.7	63.9	66.3	85.1	102.8	79.9	93.3	132.1	89	83.6	89	99.3	91.9
ARL6IP4	91.4	74.9	111.3	111.5	67.2	87.5	148.7	132.4	104.2	104	121.6	96.9	88.8	73.3	109.4
ARL6IP4	104.9	103.1	114.8	107.2	98.1	94.8	92.9	96.4	94.5	99.7	108.5	95	99.5	101.5	88.9
ARL6IP5	91.3	108.5	78.8	80.8	80.4	89.6	87.6	101.9	55.2	72.3	59.9	89.7	114.4	91.5	119.1
ARL6IP6	115	108	89	98	114.1	99.3	100.3	91.4	82.3	77.5	81.6	94.3	106.1	98.3	83.6
ARL8A	106	107.5	109.3	106	111.2	118.4	77.9	97.9	110.3	113.1	102.8	106.4	96.5	124.4	132.4
ARL8B	95.4	105.9	90.2	87.8	110	116.9	118.3	112.7	92.6	118.7	80.8	109.8	106	121.9	113.4
ARL8B	95.7	99.2	95.5	91.1	99.3	106.4	92.1	100.8	102.6	101.7	99.1	100.6	104.7	94.6	99
ARMC1	85.8	90.5	77.7	87	115.4	104.5	87.7	92	97.6	99.3	83.6	94.1	93	125.6	98.6
ARMC10	111.8	111.1	82	100.9	134	118.3	99.7	94.8	95.5	93.3	91.4	102.2	128.5	99.7	124.3
ARMC10P1	104.6	105.2	98.7	102.2	128	111	92	97.6	118.5	105.7	113.1	101.4	89.7	111.4	110.8
ARMC10P1	102	96.7	100.3	99.2	122.9	108.4	93.6	99.1	99	96.9	104.9	99.9	96.6	101.3	109.1
ARMC4	107.3	114.7	85.3	104	152.2	107.6	90.6	83.9	111.8	95.7	96.2	95.6	106.7	129.3	139.9
ARMC5	109.5	123.8	88.1	112.1	82.2	88.8	60.1	92.6	71.7	84	64.7	102.3	132.4	114.2	117.5
ARMC5	95.7	112.8	96	104.7	111.3	97.4	83.9	93.4	98.6	107	90.4	101.7	115.3	94.2	110.8
ARMC6	82	75.4	120.5	103.1	75.4	102.3	126.6	130.3	97.8	119.5	113.7	101.5	79.4	88.6	86.2
ARMC7	87.1	110.4	96.1	106.8	71.3	91.9	79.4	104.7	100.3	116	87.5	92.7	91.6	81.2	112.7
ARMC8	126.6	115.2	81.9	103.5	143.1	106.2	77	88.2	82.9	74.3	77.7	102.8	117.8	120.1	106.4
ARMC8	101.2	115	117.3	100	110.9	104	90.4	93.7	85.4	77.4	78.6	93.3	108.6	102.4	106
ARMC9	115.4	127.2	95.5	108.4	121.1	105.5	144.9	116.4	110.6	109.5	107.6	112.7	107.8	79.6	143.2
ARMC9	100.9	101.3	98	103.2	98.6	102.1	94.6	95.7	111.1	105.5	93.2	105.7	101.4	102.9	112.1
ARMCX1	102.6	131.4	93.5	104.5	100.9	125.1	68.8	111.3	81.8	106.4	82.8	110.1	115.1	124.5	115.3
ARMCX3	104.6	124.3	96.1	93.3	127.4	108.1	104.6	105.6	90.2	96.4	86	103.4	97	95.2	104.5
ARMCX5	98.1	110.4	89.9	99.8	113.6	106.4	77.9	96.2	97.4	106.9	87.7	99.5	120.5	123.8	111.3
ARMCX6	84.4	84.4	95.2	95.2	71.1	89.5	147.3	125.3	107.9	115.6	133.2	109.6	98.6	69.8	69.5
ARMCX6	86.6	91.1	101.5	102.8	74.2	100.1	137.8	115.2	101.4	116.1	119.8	97.8	99.3	73.5	84
ARMH3	113.6	114.9	108	105.1	78.7	96	77.4	94.9	94	87.7	81.3	105.3	121.1	90.9	134
ARMH3	96.3	99.5	102.1	107.3	109.4	99.4	91.5	100.1	91.7	97.4	98.2	103.3	99	94.9	84.6
ARMT1	115.7	106.4	94	104.6	116.1	109.8	85.8	93.1	90.7	90.9	95.1	100.3	92.2	120.7	92.5
ARMT1	100.2	100.3	98.1	98.5	113.6	110.5	100.4	103.9	100.7	99	94.2	95.5	101.2	112.4	103.3
ARNT	67.5	61.6	112.4	89.5	110.3	104.7	125.9	95	113.9	112.5	127.5	98.2	78.5	100.7	98.1
ARNTL	120.6	120.3	103.9	102.4	90	95.3	73.5	90.5	77.8	93.8	71.2	99.2	108	117.1	132.9
ARNTL2	91	93.5	101.7	92.8	101.2	85	146.2	107.4	116.9	121.5	124.4	104.2	89.3	89.8	96.8
ARPC1A	95.7	91.3	115.7	102.8	82	94.9	128.3	115.2	112.5	118.8	134.9	104.6	88.3	79.9	94
ARPC1B	78.9	67.2	128.7	99.3	57	93.4	168.4	144.5	122.4	143.5	127.9	96.6	68.1	77.1	90.3
ARPC2	98.2	99.5	90.6	96.4	104.8	103.6	104.4	97.4	107.3	104.5	106.2	96.8	105.1	100.4	100.3
ARPC3	111.6	111.4	95.1	97.2	108.9	98.9	99.1	92.8	79.9	89.2	82.8	95.4	102.4	110.3	101.2
ARPC4	103.9	94.2	114.2	100.4	79.6	97.5	156.7	135	115.3	111	120.3	102	89.5	76.2	92.3
ARPC5	123.4	128.5	75.1	91.8	114.2	90.3	80.3	92.7	82.9	74.9	73.9	101.5	120.6	112.2	135.8
ARPC5	108.2	88.2	93.5	103.6	91.9	102.4	81	99.4	87.9	85	78.8	100.1	112.9	111	103.9
ARPC5	102.7	107.1	96.5	100.8	92.4	98.5	88	99.4	86.4	95.2	77.8	91.8	97.6	97.9	102.9
ARPC5L	80	90.7	103	104.8	76.6	89.5	72.1	108.8	82.2	89.9	88.4	93.2	71.3	96	92.4
ARPIN	94.5	96.4	92.3	101.5	120.5	103.5	75.3	89	117	100.9	111.2	90.8	87.2	133.6	131.2
ARPP19	117.7	71.7	90	91.9	123.4	104.5	117.4	109.8	122.1	125.4	130.9	102.6	137.5	95.4	75.2
ARPP19	77.3	111.5	122.6	88.2	82.9	96.3	122.1	99.2	96.1	89.7	110.4	94.7	71.4	107.6	107.1
ARRB2	85	84.7	110.9	101.3	94.9	94.6	89.2	94.1	123.7	126.7	119.4	102.1	82.9	110.8	128.3
ARRDC1	96.5	91.4	106.2	105.5	79.1	103.8	97.9	116.5	109.5	118.3	118.6	100	84.3	114.1	100.4
ARRDC1-AS1	100	90.3	131.2	111.3	94.1	102.1	148.2	123.9	107.7	97.3	119.9	98.9	80.4	92.8	81
ARRDC2	86.7	81.5	101.8	109.6	67.5	98.8	132.1	121	111.6	121.5	105	100.9	96.3	78.4	96.5
ARRDC3	119.2	118.9	85.9	98	162.9	111.1	80.9	78.4	117.3	98.1	98.2	104.4	115	125.3	161.6
ARRDC3-AS1	96	108.3	111.9	108.9	100.4	97.8	93.8	99	98.2	101.6	93	99.6	103.5	104.3	103
ARSA	124.5	119.6	102.4	105.7	130.6	91.7	96.7	97.5	113.4	85.7	92.2	112.8	110.2	98.9	152
ARSB	108.1	103.6	104.1	99.2	97.4	93.2	117	104.1	106.8	93.6	101.6	99	98.6	88.3	88.2
ARSD	122.1	133	113.3	107.2	108.5	97.9	68	88.7	89.2	80.7	93	103.6	127	118	148.5
ARSD	98.4	94.2	87.8	104.5	104.3	99.1	95.7	94.4	99.3	105.7	104.5	97.9	99.4	107.9	95.6
ARSG	112.6	105.6	103.7	100	113.8	108	103.8	96.4	123.1	112.9	117.5	97.8	96	108.5	103.8
ARSI	95.7	92.3	92.5	100.8	76.9	87.4	102.8	104.3	89.6	94.9	84.2	95.7	96.6	86.1	104.4
ARSK	106.3	94.7	103.1	98.2	114	98	91.6	96.5	115	96.6	109.8	91.4	89.2	108.8	100.7
ARTN	98.1	101	105	104.1	110.2	95.2	75.5	83.7	96.9	102.1	100.8	105	104.4	126.9	91.3
ARV1	106	109.6	101.2	95	93.5	94.4	90.3	95.1	81.3	94.2	78	103.4	106.6	94.3	104.3
ARVCF	119.8	140.8	91.5	108.9	113.1	97.6	67.4	86.9	68.8	82.3	62.2	112	121.1	102	99.1
ARX	96.5	94.2	96.5	95.5	105.3	101.2	95.7	99.8	102.2	99.7	102.9	98.6	98.5	100.6	93.2
ASAH1	125.6	135	86.6	103.1	120.3	106.2	82.4	105.8	75.5	85.7	68.9	110.4	136.9	105.6	131.9
ASAH2B	95.9	104	112.6	98	113.8	93.3	126.1	92.7	92.4	95.7	110.1	103.2	95.3	93.2	94.3
ASAP1	79.2	65.8	94.3	91.6	77.1	105.2	114	90.8	133.4	136	164.7	103.2	74.3	89.2	72.3
ASAP1-IT1	89.8	94.4	83.1	82.7	100	94	79.2	90.8	87.9	76.5	77.4	95.7	98.4	106.1	68.2
ASAP2	83.8	84.4	106.6	85.5	110.3	98.8	87.3	84.9	104	90.6	111.6	92.1	86.8	113.4	89.5
ASAP3	104.8	86.3	105	104.9	116.3	104.7	80.4	93.9	109.6	104.2	123.5	104.5	104.3	126.4	109.4
ASAP3	100.2	108.3	104.4	102.1	87.5	103	116.3	105.8	101.6	103.6	96.2	97.2	95.4	90.4	97.5
ASB1	108.2	93.9	110.9	104.1	85.8	93.5	154.3	127.3	128.7	135.3	162	113.9	110.7	65.3	79
ASB1	102.8	95.5	99.9	102.1	82	103.8	150.8	107.5	105.7	116.8	129.8	104.2	96.8	80.3	76.3
ASB10	111.5	113.8	122.6	108.7	105.7	102.7	88.8	96.6	91.7	104.2	80.8	97.6	93	124.9	85.3
ASB13	106.1	114.9	80.4	109.1	132.9	93.5	80.5	92.2	107.7	104.1	82.6	101.9	120	116.2	186.1
ASB13	101.5	100.9	107.5	101.1	97.2	99.5	102.4	97.8	95	97.7	109.3	98.7	106.4	93.9	123.7
ASB16	106.9	104.8	97.7	107.6	113.7	103.2	93.8	89.7	98.9	108.3	114.4	102.4	106.2	106.8	110.4
ASB16-AS1	97.8	115	100.1	106	106.6	104.3	85.7	96.3	104.1	113.9	91.4	96.6	113.3	115.6	113.3
ASB18	100.4	117.1	109.5	103.1	123.6	99.2	94.3	94.5	88.3	98.7	94.5	102.6	91.2	119.4	99.1
ASB2	100.2	125.1	77.6	103.2	86.9	106.1	61	78.5	109.8	106.7	104	99.2	117.4	131.9	225.4
ASB3	92.6	124.9	71.6	92.1	91.4	92.6	68.7	79.2	82.2	77.9	74.8	99.8	132.9	79	87.7
ASB3	94.6	91.2	106.3	96.2	98.3	94	128.2	95.7	105.7	122.9	136.7	88.3	91.4	96.1	95.3
ASB6	101.3	99.1	109.7	106.9	94.4	93	96.4	100.7	103.9	107.3	102	100.4	91.8	95	94.6
ASB7	95.5	90	97.5	90.2	104.3	104.4	109.3	90.2	103.7	105.3	89.5	104.9	93.4	106.7	84.5
ASB7	105.5	96.8	101.7	97.8	98.7	100.9	93.8	101.4	98.1	104	103.9	99.6	93.7	102.6	122.4
ASB8	95.6	96.7	91.7	88.6	82.5	91.5	102.6	95.3	90.3	97.1	77.8	90.5	99.3	86.9	103.7
ASCC1	87.9	84.2	100.6	91	114.9	99.3	154.8	95.7	133.3	133	157.7	106.1	95.9	84.8	93
ASCC2	91.9	76.7	123	108.3	69.9	99.8	144.5	136.4	102.1	120.1	106	95.3	76.4	77	76.9
ASCC3	88.1	109.9	91.5	95.6	98.3	92.1	71.9	95.2	94.5	90.4	78.7	89.3	95.6	132	93.4
ASCL5	67.1	96.5	95.8	100.4	113.4	92.6	44.9	71.6	104.7	107	101.8	83.8	51.6	201.7	105.7
ASF1A	74	72.9	79	73.1	110.7	108.4	127.3	94.2	100.8	107.2	117.8	89.9	90.9	98.1	80.9
ASF1B	85	80	121	104.9	70	92.3	99.7	110	100.5	119.6	109.7	93.3	78.5	107.7	92.9
ASGR1	104.4	106.8	101.2	106.9	94	92.7	88	99.6	90.5	95.6	81.1	98.2	102.7	94.3	116.2
ASH1L	115.2	148	94.8	99.6	111.2	101	74.4	85.1	82.1	78.9	61.6	89.9	107.7	102.6	119.4
ASH1L-AS1	127.2	123	88.4	103.7	116.6	88.9	91.7	85.7	81.2	76.5	75.6	99.5	157.8	100.5	95.1
ASH2L	98.4	96.1	101.7	97.7	108	95.7	118.3	97.8	112	98.3	98.9	110.1	102.4	99	110.6
ASIC1	110.6	107.3	101.4	103.4	131	100.8	95.2	98.2	109.5	93.2	102	104.7	113.7	105.8	165.4
ASIC2	110.6	113.4	99.1	104.1	111.7	109.6	94.8	98.7	97.3	102.4	90.3	103.7	121.4	104.8	109.5
ASIC4	94.8	128	113	110.2	137.9	98.9	70.6	85.7	111.5	113.4	97.4	95	96.6	126.4	128.2
ASIP	100.9	103.1	98.8	106.1	97.1	98.9	99.6	103.6	88	95.6	107.2	98.4	99.2	106.4	81
ASL	91.9	85.4	138.1	108.3	78.3	98.1	194.3	159.4	148.5	121.1	134.2	106.2	73	79	100.7
ASMTL	109.4	103	102.3	106.7	143.1	108	103.3	91.7	136.6	107.2	127.2	101.5	99.6	101.5	102.6
ASNA1	83.7	67.3	134.3	104.3	66.4	97.6	209	164	121.4	137.5	160.4	95.5	68.4	68.7	84.3
ASNS	127	132.4	86.1	106.8	203.1	132.9	216.2	149.1	159	101.9	143.8	132.5	137.1	76.9	132.4
ASNSD1	96.5	97.2	87.4	96.9	96.2	106.6	83.5	101.4	98.9	103.8	102.3	103.6	111	110.3	91.1
ASPG	105.8	98.5	107.7	108.7	91.5	96.2	90.3	99.1	108.6	99.1	100.6	101.6	98.9	105.9	98.8
ASPH	87.9	120.6	110.4	88.8	122.9	86.4	55.6	72.1	128.4	129.8	135.2	107.4	82.2	159.2	106.3
ASPH	105.4	89.9	91.8	114.5	123.9	108.6	145.5	96.4	119.2	83.5	131.7	100.7	94.4	116.6	102.6
ASPH	100.2	105.5	102.7	102	92.1	94.2	103.2	102	99.5	105.7	96.4	82.6	103	94.8	99.1
ASPHD1	102.3	106.1	98.6	104.6	93.6	99.4	78.8	93.2	103.2	105.7	86.3	94	100.7	113	133.7
ASPM	106.8	120.5	74.3	82.1	85.2	92	62.7	78.6	66.8	76.1	61.1	87.2	126.2	121.5	83.9
ASPM	94.5	99.8	86.7	97.7	94.2	99.2	92.9	83	84.9	90.6	79	83.3	107.7	105.6	89.9
ASPRV1	123	119.9	92.6	106	97.4	93.1	81.5	98.2	81.7	84.3	69.4	106.1	118.8	98	119.6
ASPSCR1	86.1	77.3	132.2	108	72.6	92.8	72.6	125.4	108.5	121.5	133.1	101.8	69.7	122.9	78.7
ASPSCR1	93.1	85.6	114.7	108.5	76.5	93.2	119.5	123.4	102.7	113.3	81	98.1	78.8	95.5	118.6
ASPSCR1	96.5	95.1	102.7	107.2	93.1	99.6	118	97.7	102	108.4	111.2	94.5	94.8	103.6	81.4
ASRGL1	107.1	111.9	98.5	105.5	88.3	89.2	79.4	86.4	72.5	76.7	70.5	93.4	104.9	96.7	113.2
ASS1	111.9	103	110.6	105.3	172.3	103.6	130.1	107.5	133.7	102	149.3	116.9	95.2	88.2	174
ASTE1	81.9	82.6	94.3	99.7	78.5	96.8	122.9	105.8	106.9	112.1	115.2	99.8	93.3	81.7	74.9
ASTN2	114.3	149.2	126.5	103.4	138.8	103.2	143.9	122.5	114.9	120.1	125.2	100.4	90.1	87.1	81.5
ASTN2	103.1	96.9	106.1	101.5	103.4	95.9	77.4	83.7	104.3	110.2	91.5	92.5	112.4	103.7	105.6
ASXL1	93.7	115.6	102.6	106.5	86.4	99.6	58.6	87.1	98	88.3	73.8	93.4	106.3	123.2	164.9
ASXL2	128.8	120	94.2	103.8	110.7	104.1	93.1	96.5	84.5	77.8	73.2	103.9	122.6	103	118.1
ATAD1	132.4	137.7	100.4	95.8	132.8	99.9	93.2	93.6	91.3	81.1	94.2	99.3	144.7	106.4	112.7
ATAD2	104.1	102.6	96.4	94.2	101.4	99.4	83.1	89.2	87.8	88.8	77.6	90.7	121.2	105.1	108.4
ATAD2B	98.5	103.8	80.9	97	100.9	105.9	95.2	92.2	88.9	88.4	82.5	97.4	119.8	100.4	102.8
ATAD3A	94.6	92	119.5	112.8	87.4	100.2	74.3	99.5	97.7	90.7	100.4	100.7	85.3	109.7	78
ATAD3B	73.3	62	129.3	112.4	79.1	84.7	72.1	131.7	119.4	107.5	128.2	106.6	64.3	118	56.3
ATAD3B	89	85.5	153.8	117	77.5	104.1	73.3	104.4	110	95.3	107.2	102	79.4	107.3	78.8
ATAD3B	95.8	104.7	108.7	108.2	90	96.8	128.6	102.2	102.5	96.2	101	98.2	99.8	107.7	87.1
ATAD3C	80.9	72.4	122.4	97.2	77.1	92.4	137.3	135.5	116.9	123.5	111.1	98.1	69.3	105.5	76.4
ATAD5	105.9	108.9	79.8	94	104.3	94.3	123.5	101.3	94.9	95.7	89.3	93.6	120.8	88.6	97
ATAT1	89.5	84.5	109.8	102.6	88.1	100.4	105.4	104.7	120.3	122.3	130.3	102.7	94.3	93.1	83.5
ATE1	104.1	109	97.7	103.7	139.9	109.2	103.8	96.1	96.8	82.5	100.5	107.5	92.6	119.9	91.2
ATF1	141.7	153	99.6	108.2	104.9	93.5	74.7	101.6	71.1	78.8	66.3	98.6	133.9	103.5	107.8
ATF2	91.7	80.5	105.6	92.1	91.3	93.4	95.9	94.6	92.6	111.6	103.7	102.1	83.9	96.6	86.7
ATF2	94.5	90.9	97.8	95.3	86.6	93.2	104.4	101.7	102.7	102.4	105.2	96.3	86.2	99.6	107.5
ATF3	120.5	121.6	86.6	110.2	160.9	117.2	131.7	112.7	126.8	117	122.3	121	152	121.7	125.3
ATF3	104.5	119	94.6	108.1	128.5	107.4	87	90.9	90.2	95.8	90.1	101.1	131.8	87.4	109.2
ATF3	100.7	112.9	98.7	104.6	93.5	98	94.2	96.8	95.7	100.9	106.6	99.3	117	110.7	103.5
ATF4	119.9	102.5	86.4	111.3	133	129.7	114.8	101.3	122.5	97.4	116.6	109.6	139.3	102.7	129.8
ATF4P1	122.3	113.9	96.7	107.1	146.6	122.1	120.4	110.9	128.6	101.6	123.8	111.6	120.8	105.6	104.9
ATF4P3	96.9	75.4	128.5	102.1	95	106.9	342.7	173.4	168.5	145.4	219	106.3	81.3	56.9	84.8
ATF5	92.8	97.2	75.3	99.5	50.3	95.1	82.2	128.6	67.9	99.7	74.1	92.4	110.3	71.5	72.9
ATF6	96.4	100.5	115.7	101.6	115.9	95.9	97	96.6	120.6	97.9	115.3	100.3	91.8	106.2	115.9
ATF7IP	73.2	91.4	81	104.7	92.7	91.9	55.8	79.4	81.8	78.4	82	91.3	71.1	188.7	120.3
ATF7IP	91.2	95.3	101.1	96.7	105.8	99.6	80.9	89.9	106.5	100.2	95.6	89.4	90.1	126.5	101.6
ATF7IP2	113.7	117.1	98.5	97.7	110.3	102	87.9	92.7	88.2	91.6	93.5	101.6	107.8	99.2	95.3
ATG10	95.4	88.1	94.9	96	83.7	94.3	140.3	113.9	117	109.6	135.6	108.9	98.1	69.3	77.8
ATG101	87	83.3	113	108.9	59.9	95.6	189.7	170.5	103.8	116.5	135.1	100.6	83.5	54.9	62.3
ATG12	115.2	125.4	87.4	101.5	77.1	104.7	89.4	96.8	83.6	85	90.1	107.6	120.4	96.3	105.6
ATG12	91.6	95.7	104.6	101.3	108.6	98.5	92.1	97.2	88	106.9	94.4	106.2	85.5	96.6	100.5
ATG13	80.7	68.8	151.6	98	73.6	91.9	208.4	128.3	126.8	131.6	127.3	100	63.3	82.8	76.9
ATG13	94.5	80.4	118.7	102.3	88.1	89.5	174.6	142.8	99.7	103.2	140.2	91.2	79.5	90.8	96.4
ATG16L1	111.1	86.1	138.9	98.9	92.2	102.9	130.8	127.9	130.4	120.1	124.7	98	87.9	84	89.2
ATG16L1	97.4	88.9	115.7	100.6	97.5	101.2	118.8	106	104.9	111	119.1	92.1	91	91.3	110.4
ATG16L2	97.1	105.3	121.2	118.3	131	92.3	85.4	77.3	108.3	86.2	113.1	115.7	106.1	119.4	72.3
ATG2A	92.1	109.8	121.9	110.3	80.9	106.5	61.9	116.7	95.1	119.3	85.7	102.7	78.7	142.5	110.6
ATG2A	97.8	89.1	96.9	104.6	90.4	93.6	102.9	90.8	104	97.9	111.8	101	103.9	107.6	93.4
ATG2B	113	133	79.7	97.3	103.7	104.1	65.4	86.8	74.2	70.7	75	96.1	131.7	111.7	81
ATG3	90.2	90.8	97.1	99.1	96.1	119.3	100.3	95.8	95.7	116.2	111.8	104.9	94.1	109.9	88.2
ATG4A	104.4	108.9	90	92.8	87.2	91.1	91.5	97.8	90	93.5	81.1	99.4	112.4	91.6	98.7
ATG4B	80.1	132.4	121.7	107.7	82	92.8	55.8	89.9	80.7	78.2	69.6	100.5	136.5	115.5	143.8
ATG4B	115.4	81.1	90.3	107.5	99.3	102.4	106.4	102.4	100.8	117.2	110.7	93.9	80.7	103.1	97.2
ATG4C	101.9	102.5	85.9	88	130.9	116	84.3	87	96.3	103.8	82	98.7	108	118.4	117.4
ATG4C	101.1	100	85.9	88.9	118.7	105.9	107.8	95.4	97.8	103.3	106.9	93.1	98.3	111.5	91.7
ATG5	112.3	116.5	91	85.3	117.2	104.6	84.2	86.3	77.9	89.1	69.1	100.5	122.5	115.7	118.3
ATG5	101.4	94.3	93.7	100.5	102.5	103.5	84.2	98	82.3	97.4	77.2	92.5	109.8	107.9	95
ATG7	91.9	106.4	87.4	104.2	76.8	94.4	78	133.7	82.7	84	74.8	105.3	116.3	96.2	92
ATG7	102	91	105	107.1	87.1	98.3	143.4	94.4	123.9	118	101.9	104.8	93	98.4	97.9
ATG9A	99.3	89.2	116.1	100.8	82.2	88.4	145.2	122.3	98.6	98.4	121.1	99.4	94.7	77.1	88.3
ATIC	90.9	84.9	97.8	94.5	94.5	98.9	130.2	108.6	133.6	117.5	150.1	107.6	89.1	83.5	88.3
ATL2	106.3	97.5	122.8	92.6	121.1	104.5	76.8	82.6	88.1	96	84.5	100.4	112.6	119.3	111.9
ATL2	99.9	101.6	85.1	102.7	115	100.6	82.9	84.3	100.3	100.3	90.7	92.2	97.1	111.6	112.5
ATL3	105.5	99.9	99.6	99.1	116.3	104.2	103.4	93.3	103	104.7	99.1	101.1	108	114.4	130.8
ATM	92.9	85.8	86.4	103.5	81.9	95.2	116.8	111.4	88.5	80.6	64.8	107.3	126.5	78.3	66.7
ATM	108.1	120.6	102.3	101.7	132.9	100.6	96.6	88.4	105.2	110.6	118.5	98.8	92.7	107.5	136.9
ATMIN	87.2	125.2	82.3	104.4	108.9	90.9	75.7	89.7	80.4	84.7	76.6	108.5	117.5	70	77.4
ATMIN	111.5	82.8	90.4	101	90.3	108.2	128.1	97.4	97.3	114.6	118.7	99.9	116.3	91.2	116.4
ATMIN	109.8	109.1	97.4	99.2	103.7	101.8	93.8	100.5	100.1	107.6	90.8	98.6	102.6	100.8	91.4
ATN1	80.9	80.8	125	102.9	77	97.7	100	101.5	125.4	120.7	156.1	96.9	65.7	99.1	85
ATOH8	86	107.1	102.8	107	73.8	89.4	83	96.5	83.9	84.4	86.4	100.1	87.1	110.6	83.2
ATOH8	97.3	96	98.5	101.3	107.8	90.5	86.9	96.2	93.5	94.9	92	92.8	107.8	94.5	111.4
ATOX1	106.6	104.2	92.3	101.5	107.7	111.3	91.7	96.4	116.8	122.2	113.8	101.8	105.8	119.8	110.8
ATP10B	93.5	107.6	101.8	94.8	103	98.5	64.8	86.6	102.7	119	80.8	97	103.8	124.1	130
ATP11A	91	75.8	103.2	92.9	117.3	108.8	87.7	89.5	87.6	93.2	94.2	99.3	95.4	123.2	124.2
ATP11B	86	82.2	96.5	95.5	91.1	109.5	94.2	88.7	96	105.1	120.3	99.2	83	94.9	62.6
ATP13A1	92.1	82.6	119.9	108.3	60.7	90.1	124.5	138.2	121.9	126.3	136	100.4	79.9	86.2	78
ATP13A2	93.2	86.7	123.1	116.1	154.3	108	152.3	76.8	143.3	112.6	161.9	94.6	80.6	124.1	148.2
ATP13A2	103.3	111.6	120.2	107.2	104.1	105.2	67.9	116.9	107.7	90	58.9	93.3	87.3	107.3	86.9
ATP13A3	107	109.3	118	96.4	114.1	122.2	118.5	105.1	113.1	86.6	87.2	102.8	86.6	111.4	74.5
ATP13A3	96.6	99.5	83.3	101.9	124.8	102	83.4	101.2	92.5	105	101.1	99.2	106.5	108	99.7
ATP1A1	98.6	92.9	116.6	104.9	78.4	102.2	131.2	127.5	110.8	129.9	134.1	94.4	96.4	76.8	92.7
ATP1A3	103.1	112.5	114.4	106.9	103.8	97.1	61.1	80	94.3	109.6	69.4	96.2	94.5	143.4	172.5
ATP1A4	107.9	83.2	124.1	109.1	88.1	86.4	132.8	120.9	116.3	137.3	110.9	101.3	83.6	90	120.9
ATP1A4	93.1	96.8	121.8	100.3	101.1	97.7	138.1	116.4	100.8	120.3	103.6	96.1	97	92.9	91.4
ATP1B1	114.6	120.7	79.2	98	100.5	93.9	84	95.3	73.7	77.8	71.4	93.2	144.6	97.8	98.4
ATP1B3	110.3	118.5	100.4	102.7	100.5	97.5	75.3	100.5	73	75.2	81.9	106.4	113.3	105.1	100.1
ATP23	97.4	101.2	85.1	101.1	90.1	101.7	86.8	90.4	83.7	81.2	89.5	99.5	106.6	107.5	86.4
ATP2A2	86.8	129.8	145.6	107.8	79.6	90.5	58.6	83.8	71	78.1	66.2	97.7	144.8	120.2	79.4
ATP2A2	105.9	71	83	101.2	95.8	102	128.8	112.5	130	140.4	150.8	90.2	59.9	104.2	104.3
ATP2B1	83.7	83.5	107.2	88.9	98.5	89.7	112.2	95.6	95.5	93	89.4	89.9	77.1	96.2	112.7
ATP2B3	108.5	111.9	87.9	99.9	103.7	104.3	91.3	93.1	103.7	106.4	101.5	100.9	138.6	104.7	103.8
ATP2B4	105.9	120	102.5	102.9	117.7	104.7	69.8	88.5	81.7	76.2	72.3	106.1	109.4	124.5	119.8
ATP2B4	98.4	109.6	96.7	98.4	100.5	104.4	92.2	85.9	95.6	96.2	105.8	94.9	97.9	108.9	101
ATP2C1	88.5	74.7	84.6	87.8	82.5	95.3	143.8	100.9	121.6	123.3	138	103.8	97.9	73.5	88.3
ATP2C2	94.7	90.1	100.6	106.2	115.7	118.6	107.6	104.8	115.3	109	121.4	107.9	94.5	109.3	123.4
ATP5F1A	83.3	78.4	80	93.6	69.1	105.3	131	110	101.6	131.8	138.9	102.8	110.1	79.3	65.2
ATP5F1B	66.5	56.8	99.1	92.3	65.7	98.6	250.1	144.5	142.5	166.9	223.5	103.9	80.8	57.7	60.8
ATP5F1C	85.4	79.3	120.3	90.1	79	89.3	125.5	97.2	91.6	103.2	134.9	98.9	79.6	81.3	83.1
ATP5F1D	87.6	80.2	129.5	102.1	76.5	92.9	153.1	133.4	119.8	119.9	136.2	93.7	70.7	85.4	92.8
ATP5F1E	120.6	117.8	85.7	108.3	82.5	90	76.2	106.4	78.5	105.1	87.2	107.5	118.8	86.7	82.9
ATP5F1E	98.3	96	101.3	101.5	110.8	97.8	93.8	92.6	90.5	94.6	103.3	99	113.4	102.6	99.9
ATP5IF1	123.3	126.2	90.3	107	101.7	89.7	78.6	90	72.9	21.5	78	102.8	135.9	97.5	113.5
ATP5IF1	119.1	122.5	97.4	95.8	96	83.7	93.6	99.6	96.1	71.5	81.4	94.6	106.7	92.4	132.1
ATP5MC1	106.2	101	98.1	95.9	66.1	86.4	158.7	136	111.3	103.6	120.3	97.7	111.2	56.9	77.7
ATP5MC1P5	112.8	102.8	88.6	100.1	70.7	83.2	148.2	124.4	97.9	92.4	115	102.2	114.5	64.5	78.9
ATP5MC2	104.1	98	110.9	100.9	89	103.8	110.3	102.5	111.3	104.8	96	103.3	96.1	104.8	122.4
ATP5MC3	110.4	102.7	100.2	99.4	97.6	91.5	120.1	97.3	77.8	87.7	75.8	97.3	101.7	117.2	107.2
ATP5MD	120	125	87.3	101.8	108.3	89.6	84.9	99	75.7	70.6	79.9	112.9	136.5	115.4	104.2
ATP5ME	95.4	97.3	109.5	103.2	101.6	103.3	95.3	98	103.3	98.5	105.2	96.1	100	99.9	114.4
ATP5MF	102.1	103.1	120	95.8	88.8	107.6	106.2	104.2	112.2	114.3	120.6	101.8	90.9	92.6	106
ATP5MF	100.8	101.9	117.2	99.2	92.2	96.7	101.7	101.6	103.2	108.4	113.9	97.6	92.6	97.6	103.5
ATP5MG	112	102.5	100.8	101	107.1	101	106.6	95.7	81.5	80.9	86.6	92.6	101.8	131.6	98.7
ATP5MGL	109.5	118.3	97.3	96.1	105.6	109	77.2	100.7	92.2	95.5	101.1	104.7	102.5	119.8	96
ATP5MGP7	112.4	134	93.8	100.7	110.5	83.4	91.4	93.9	87.6	88.1	87.9	107.9	108.6	106.8	102
ATP5MPL	112.1	127.3	98.6	105.5	93.8	100.7	67.9	91.1	83.3	105.1	98.6	101.3	124.4	114.7	98.7
ATP5PB	109.5	108.4	89.3	105.8	98.2	112.6	86.5	96.2	80.9	92.1	81.7	102.7	112.6	96.7	114.4
ATP5PD	142.4	141.5	87.5	108.6	123.7	101.2	92.1	92.8	76.3	73.2	91.5	103.6	169.2	94.8	106.3
ATP5PDP3	117.3	119.3	115.4	101.6	121.9	108.7	107.8	93.3	108.9	111.4	111.9	104.9	91.7	106.6	118.2
ATP5PDP3	109.2	125.6	107.6	101.3	132.2	99.5	89.8	91.1	96.1	98.9	94.5	103.3	101.4	109.7	127.4
ATP5PF	95.1	91.5	84.7	92.4	86.2	97.2	94	99.5	99	103.1	98.2	101.2	107.8	97.5	95.8
ATP5PO	118.5	102.1	78.6	96.9	94.2	104.9	85	92.3	90.1	80.5	88.7	102.4	124.6	107.7	97.2
ATP6AP1	97.9	92.3	104.1	95.5	81.2	97.9	95.4	109.6	116.9	116.9	103.2	94.4	95.6	104.4	99.2
ATP6AP1L	106.9	113.1	94.8	110.6	155	101.5	127.5	93.5	132.4	92.8	121.5	97.8	104.4	93.7	112.5
ATP6AP2	100.3	101.9	91.4	87.2	104.2	90.9	102.4	103.7	90.7	84.2	82.3	92.9	99.9	109.8	102
ATP6V0A1	91.4	94.6	83.4	109.9	70.3	98.2	68.1	103.8	71.1	84.3	69.5	100.4	110.3	103.9	114
ATP6V0B	83.2	77.3	117.6	104.2	78.2	107.9	116.1	117.9	121.1	138.5	133.7	100.8	78.2	96.4	110.4
ATP6V0D1	83	76.8	126	103.6	70.1	108.3	107.1	130.4	127	134.1	112.2	98.6	72.5	94.3	119.3
ATP6V0E1	96.6	94.2	96.6	90.9	65.9	96.5	131.1	121	96.7	125.3	129	99.5	108.3	69	68.7
ATP6V0E2	95.4	84.5	122.1	105.2	80	103.2	127.3	122.7	104.2	121.7	113.7	88.5	78.8	96.3	110.9
ATP6V0E2-AS1	100.5	104.8	85.6	105.7	101	107.3	83.3	98.6	92.6	89	92.6	111.1	100	103.5	133.3
ATP6V1A	96.8	105.9	91.6	96	94.3	100.3	75.6	87.6	74	80.9	73.3	93.2	111.9	113.5	110.8
ATP6V1B2	75.2	71.4	102.1	94.4	67.7	99.7	145.8	111	118.3	140.3	149.1	102.7	86.6	71.3	74.3
ATP6V1C1	117.6	122.7	83.2	98.3	77.3	117	59.4	95	52.5	83.7	52.9	105.3	127	104.7	128.4
ATP6V1C1	117	118.3	101.4	101.1	111.1	94.1	88.4	102.4	79.3	91.8	86.2	102.8	120.7	100.9	125.4
ATP6V1C2	113.9	128	86.6	96.3	126.9	93.3	78.7	101.1	93.7	100.2	75.8	96.7	117.1	125	164.3
ATP6V1D	133	138.2	90.8	99.8	89.2	96.6	70.2	95.3	62.9	82.3	69.4	103.2	162.2	104.2	102.5
ATP6V1E1	106.3	90.2	111.5	99.5	73.5	107.2	193.7	147	104.8	138.9	145.2	110.5	103.2	57.4	63.9
ATP6V1E1P1	108.5	96.2	120.5	96.7	91	105.8	171.2	136.8	102.4	130.1	121.6	111.4	98.8	75.1	85.5
ATP6V1E2	123.4	110.9	98.7	107.2	150.8	112.6	128.3	109.6	132.6	97.6	113.9	108.8	117	96.8	137.9
ATP6V1F	94.8	90	104.7	106.8	97.4	108.1	106.4	106.1	104.6	113.7	97.3	97.7	95.9	104.6	124.8
ATP6V1FNB	100.9	108.3	104.9	106.8	100.4	95.3	101.3	96.1	97.8	101	84.6	101.9	118.8	95.5	121
ATP6V1G1	90.5	91.3	88.7	91.6	112.3	110.7	113.1	107.6	146.5	107.8	124.5	106.1	97.9	102.8	118.8
ATP6V1G2	105.7	104.5	97.3	100.3	96.2	91.2	93.7	94.7	94.4	93.6	81.3	98.8	108.8	96.3	116.6
ATP6V1H	111.9	94.8	124.8	105.3	81.6	109.2	132.4	130.2	84.9	115.6	106.1	108	95.4	87.8	100
ATP7A	94.6	131.5	76.8	86.6	121	105.2	56.2	85.9	74.5	76.6	67.6	99.5	113.4	145.2	124.3
ATP7A	105.9	112.1	81.1	104.4	112.9	103	82.1	90.1	89.3	84.4	85.9	97.7	105.7	118.6	85.7
ATP7A	96.1	102.4	90.7	96.8	106.5	96.9	88.3	94.8	97.6	111.8	90.5	96	94.1	120.6	123.4
ATP7A	104.9	102	100.5	96	101.5	101.5	94.1	105.8	101.5	101.2	92.5	92.4	101.1	106.4	111.8
ATP7B	97.6	94.7	98.6	95.2	92.3	99.4	76.3	98.6	95.2	99.5	88	94.5	105.1	121.5	121.7
ATP8A1	114	108.5	95.8	97.5	130	124.1	78.8	94.6	87.6	85	83.8	98.4	109.6	112.9	123.3
ATP8B1	126.9	115.9	94.1	94.6	126.9	109.3	85.9	90.8	70	74.3	70.4	99.7	120.1	117.5	100
ATP8B2	75.1	78.9	103	105	94.9	93.6	81	96.4	96.3	84.7	94	97	68.3	112.7	90
ATP8B5P	106	96.6	116.4	92.8	117.3	100	118.5	99.7	109.3	138.4	106.7	99	85.8	94.5	101.9
ATP9A	121.5	120.2	90.2	100.9	111.1	105.9	92.5	98.4	85.7	78.8	80.3	100.1	120.3	102.5	145.3
ATP9B	99	93.4	106.6	104.4	105.5	106.4	81.5	92.5	107.2	96.5	108.1	102.6	89.7	126.5	98.3
ATPAF2	96.4	91.7	117.2	101.8	72.5	92.8	138.7	125.6	122.7	111.1	123.8	106.1	88.7	81.4	89.5
ATR	91.3	80.3	88	86.2	113.5	108.6	125.9	95.1	119.1	81.1	73.4	102.3	111.6	115.7	63
ATR	97.8	110	95.2	96.4	105.3	100.3	97.1	97.3	94.8	106.1	141.9	98.3	88.2	105.7	78.8
ATRAID	91.8	85.3	103.2	96.4	97.8	96	147	105.3	128.5	112.8	151.1	100.2	89.4	82.1	98.8
ATRIP	94	87.7	107.3	104.6	76.1	92.9	137.5	133.8	125.4	125	122.5	103.3	91.8	79.3	71.6
ATRIP	106	96.3	103.1	102.3	84.8	95.8	120.5	120.4	111.8	105.8	121.1	101.5	97.7	101.7	77.9
ATRN	109.1	93.8	89	97.5	108.8	99.4	135.1	100	104.3	108.9	130.9	106.2	115.5	82.3	95.7
ATRNL1	105	111.6	101.9	98.4	117.3	102.6	90.6	91.2	98	118.2	93.7	104.8	111	113	113.1
ATRX	85.4	114.6	82.8	90.9	111.1	110.2	69.8	86.2	91.7	78.7	76.2	101.6	118.9	129.7	85.8
ATRX	113	94.3	85.9	95.2	95.3	96.1	69.3	89.2	96	84	74.6	88.1	113.8	126	119.9
ATRX	98.2	104.5	111.5	100.6	97.9	98	85.1	95.5	100.3	80.4	90.8	82.3	96.2	111.4	101
ATXN1	84.2	80	92.7	98.3	90.1	98.2	95.7	90.1	93.6	98.5	86.8	95.3	90.5	102.7	125.5
ATXN10	135.8	126.3	80.1	106	126.2	113.8	181.2	86.8	71.2	139.2	63.3	110.8	161.1	72	72.6
ATXN10	91	78.8	105.9	94	116.3	98.8	73.6	112.5	133.7	77.9	161.2	106.6	120.2	118	107.5
ATXN10	103.7	116.6	96.2	98.8	96.8	99.7	84.3	97.8	96.8	106	97.2	97.7	83.9	110.6	106.6
ATXN1L	106.5	111	92.8	105.4	99.6	110.1	73.6	93.5	83.4	79.5	79.8	99.8	121.9	127.8	105.2
ATXN2	93.3	88.5	101	98.6	103.4	98.8	89.3	103.5	120.4	115.4	104.4	101.5	90.7	109.7	110.1
ATXN2L	87.3	114.9	137.1	109.9	107.7	96.7	114.5	85.9	135.5	121.8	119.4	102.8	126.5	126.8	124
ATXN2L	107.9	87.9	96.5	107	108.9	103.9	87.6	106.5	101.9	88.7	116.8	99.1	75.3	89.5	100.6
ATXN3	121.9	134.6	76.3	90.9	120.8	108.5	63.9	84.3	68.7	76.7	66.3	100.5	139.1	122.9	80.4
ATXN3	110.2	121.3	88.1	103.5	91.8	100.8	90.6	97.4	87.4	87.7	103.2	91.4	105.8	105.5	102.6
ATXN7	90.4	91.3	107.1	100.4	95.7	99.4	103.1	96.1	101.3	103.9	94.3	99.7	89.2	101.6	98.7
ATXN7L1	124	106.6	115.8	108.5	113.2	111.1	93.7	105.1	105.4	111	74.2	110	84.7	112.9	120.5
ATXN7L1	107.6	96.6	109.7	98.8	105.8	108.9	96	98.2	103.1	86.3	95.1	108.2	107.8	84.5	104.1
ATXN7L1	98.4	100.6	103.3	101.2	94.5	100	97.7	103	98.7	101.3	100.3	101.9	100.8	101.2	100.3
ATXN7L2	90.7	93.9	108.6	102.8	105.1	92.3	82	87.4	107.1	104.2	82.5	99.2	98.1	122.2	130.3
ATXN7L3	87.3	91.3	108.7	103.8	82.4	92.1	119.6	122.3	107.2	109.4	106.5	97.5	80.5	72.3	88
ATXN7L3B	92.4	89.3	119.3	95.2	89.2	96.8	145.8	95.7	130.9	128.6	138.1	95.6	85.3	98.1	106.9
ATXN8	106.7	113	97.6	98.1	105.9	94.7	91.5	97.9	97.2	100.3	90.5	102.2	114.8	104.2	106.8
AUH	107.8	109.8	99.9	107.2	109.4	101.4	84.6	90.3	102.9	94.8	89.5	99.6	106.1	105.9	120.9
AUNIP	121.8	121.9	95.4	105.3	123.1	99.8	92.4	97.2	96.1	79.9	88.2	96.5	129.8	113.8	94.3
AUP1	88.9	73.5	129.1	103.8	65.8	91	219.5	160.6	110.5	121.7	142.4	94.8	84	51.5	68.2
AURKA	84.1	79	90.5	97.1	61.2	94.2	130.8	109.6	88.6	109.4	99.8	93.5	83.9	70.8	70.6
AURKAIP1	92.4	85.9	120.2	104.3	66.7	97.1	155.7	137.5	110.2	116.5	112.5	95	77.6	70.4	91.2
AURKB	79.2	71.2	117.4	99.3	69.7	96.4	169.9	137.5	96.3	111.6	114.9	87	79.1	62.7	67.9
AUTS2	109.7	113.5	102.5	110.2	154	112.2	47.5	63.7	102.8	96.2	74.1	100.6	102.1	205.2	112.6
AVEN	107.9	105.2	103.7	97.4	118.1	103.2	131.8	104.2	124	107.1	127.5	106	102.2	87.2	76.3
AVL9	108.8	89	105.4	107	115.5	108.6	143.2	115	120.7	118.7	128.2	118.1	104.9	85.4	96
AVL9	92	104.1	102.7	102.1	89.9	104.8	159.3	118.9	109.7	125.8	102.6	99.7	96.5	85.9	105.3
AVP	100.6	83	112.8	107.7	125.4	104.8	50.1	72	88.1	88	81.8	100.8	97.8	116.5	130.1
AVPI1	87.4	123	93.5	111.1	117.6	115.3	77.4	92.9	91.9	119.7	90.1	103.2	97.2	118.5	128.4
AVPI1	102.6	104.8	106.8	106.2	101	96.5	122.6	105.6	110	106.4	99.5	102.1	100.5	82.6	108.6
AXIN1	95	85.1	126.4	101	79.1	95.9	175.8	129.6	123.3	130.9	133.9	98.2	75.7	75.1	95.7
AXIN2	92.6	98.7	95.2	96.2	93.7	96.4	111.3	104.3	85.5	98.7	102	100.7	101.2	88.8	99.2
AXL	91.8	96.8	112.4	103.2	76.3	99	95.5	102.6	97.4	110.7	91.5	95.3	88.3	112.4	73.6
AZI2	95.8	119.5	112.2	94.5	105.7	94	72.4	90.9	75.2	76.4	68.5	100.4	120.2	88.7	106.6
AZI2	103.6	98	86.7	99.4	102.2	103.7	108.4	94.3	99.5	96.3	118.6	93.6	89.6	107.4	102.5
AZIN1	106.3	116	79.5	97.3	116.8	103.6	92.4	92.2	78.1	73.9	85.9	92.9	125.2	101.6	97.9
AZIN1-AS1	103.5	105.9	103.7	102.7	110.3	102.8	106.8	99.5	102.7	108.8	106.5	103	104.2	101	93.5
AZIN2	108.3	87.5	117	104.6	122.2	104.6	133	118.8	112.7	110.6	111.4	96.3	83.4	90.1	130.3
AZIN2	100.8	102.2	108	100.9	96	101	89.1	92.3	117.8	108.4	98.6	95.6	99.7	113	106.2
B2M	97.7	89.4	91.5	85	85.5	98.6	121.3	98.4	80.7	127.7	98.3	102.9	115.2	88.4	91.1
B3GALNT1	102.7	98.6	98.6	109.4	100	94	85.1	95	112.5	115.1	99.8	102.4	116.6	109.4	120.1
B3GALNT2	104	101.9	103.1	96.3	119	98.8	97.4	95	102.6	90.9	99.9	97	89.5	110.8	101.9
B3GALT4	120.5	124.5	83.1	117.2	80	88.3	48.2	78.6	63.9	85.7	49.8	93.2	120.1	119.1	198.9
B3GALT5-AS1	94.4	132.2	102.7	109.3	118.8	89.2	67.1	72.1	108.6	86.9	70.7	98.6	126.4	110	118.6
B3GALT5-AS1	105.4	113.8	105	97.5	106.9	100.7	88	97.5	87.1	107	84.6	98.4	101.3	116.6	108.2
B3GALT6	110.4	127.1	75.3	102.6	69.5	101.4	60	97.6	69	84.7	70.2	101.7	121.6	94.5	93.7
B3GALTL	112.5	106.1	92.4	98.3	108	103	76	87.3	96.9	101.2	92.9	102.1	115.3	114.9	112.5
B3GAT2	98.2	98.9	103.9	100.7	103.3	95.4	91.4	98.2	98.3	100.1	95.6	97.9	97.1	104.8	109
B3GAT3	98.5	108.5	118.6	105.9	88.3	91.3	102.1	105.4	108.8	49	108.9	98.5	92.5	96	109.4
B3GNT2	88.8	94.3	96	90.4	126.4	126.3	99.2	99.6	102.1	104.7	97.7	97.7	95.1	110.2	110.1
B3GNT3	116.8	133.5	94.7	100.7	85.8	93.8	51.2	79.3	75	87.2	60.7	96.5	124.9	131.5	154.6
B3GNT4	98.2	89.7	102.8	101.9	87.6	90.7	106.8	101.9	104.4	99.7	101	94.5	94.9	86.6	103.2
B3GNT5	117.3	120.1	94.6	95.5	123.3	116.2	104.5	103.6	91.5	95.9	91.8	102.3	120.4	112.4	128.9
B3GNT7	104	116.1	109.2	105.8	108.5	92.7	71.7	91.9	103.3	104.1	75.7	96	103.3	116.1	129.6
B3GNT8	100	108.5	104.1	103.9	114.9	106.5	85	89.8	94.7	101.1	93.8	101.9	99.6	112.3	99.2
B3GNT9	91.4	87.7	105.8	102.6	84.4	92.2	114	105.4	112.9	106.5	101.5	100	90.5	92.1	105.9
B3GNTL1	101.9	99.9	119.5	104.5	71.9	90	134.1	127.9	101.7	98.8	111.3	101.5	86.9	82.3	89.5
B4GALNT1	111.5	119.5	92.7	106.2	112.9	115.2	102	102.1	114.8	110	102.7	105.6	116.2	100.2	125.4
B4GALT1	101.4	96.2	100.4	95.5	97.9	92.3	94.7	107.7	115.6	103.2	100.8	93.9	99.1	105.1	107.9
B4GALT3	95.1	79.7	126.5	99.8	75.1	90.3	191.5	143.6	127.8	116.7	147.2	100.3	77.6	61.1	87.7
B4GALT3	98.1	77.5	115.1	99.8	84.5	101.8	140.7	116.2	121.6	103.7	147.8	98.9	81.2	79.7	95.1
B4GALT4	103.1	92.9	94.8	101.9	110.7	103.1	107.7	93.1	82.9	100.6	107.7	107.4	120.5	98.8	96.9
B4GALT5	86.1	100.6	91.7	100.8	109	105.1	99.6	97.6	112.1	101.1	122.3	98.1	82.6	100.1	121
B4GALT6	104.6	99.6	89.6	88.3	111.7	109.8	104	102.9	103.7	109.2	114.2	101.6	101.1	112.2	97.2
B4GALT7	91.6	82	123.9	104.8	86.9	88.3	197.6	133.1	120.4	121.2	131.4	107.6	80.4	82.4	81.3
B4GAT1	104.1	105.2	108	109.7	100.1	100.8	77.6	85.3	100.1	92.7	88.8	97.4	96.3	107	178.6
B9D1	101.7	95.4	111	105.4	108	94.7	146.4	145.2	126.7	114.5	157.7	107.1	86.1	72.5	114.7
B9D1	98.9	95.1	109.2	106.4	93.7	100.1	168.2	119.3	133	120.4	131	106.7	86.5	88.8	88.4
B9D2	102.4	107.6	94.8	107.1	70.4	86.5	65.8	93.5	80.5	92.8	68.3	96.2	102.1	92.8	85.5
BAALC	112.6	112.1	107.7	110.3	100.2	98.1	79.1	97.4	101.6	85.8	82.9	102.4	105	98.8	102
BAALC-AS2	105	94.7	112.7	108.2	97	101.6	80.1	97.4	102.4	116.9	98.1	96.9	90.5	112.6	125
BABAM1	88.2	81.8	107.7	101.7	78.9	97.6	97.8	105.1	122.5	120.6	128.4	105.3	87.5	95.5	78.3
BABAM2	89.6	81.7	112.6	103.5	80.4	98.4	148.9	123.9	140.7	131	163.6	99.1	81	88.5	80.6
BACE1	120.4	129.1	120.6	105.3	77.7	88.9	53.4	83.1	61	71.7	55.7	94.4	121.7	137	163.4
BACE1	122.5	123.6	120.6	103.7	84.5	89.2	55.4	95.1	86.7	78.5	64.3	91.2	93.5	112.3	108.8
BACE1	107.2	92.6	93.2	98.3	91	94	97.9	98.7	103.4	98.5	95	90.3	108.9	98.1	101.6
BAD	92.1	89.3	107.2	105.6	66.4	87.6	95.9	111.3	96	104.2	88.6	93.9	84.3	94.5	110.6
BAG1	108.2	113.6	90.8	105.1	72.9	105.1	152	126.4	85.6	123.4	89.6	115.6	119.5	75.5	65.9
BAG1	107.9	86.5	105.3	101.7	84.9	103.3	79	102.6	92.3	89.5	112.4	108.4	88.8	95.7	67.6
BAG1	92.3	110.8	100.4	100.2	94.4	101.1	87.1	100	111.4	95.3	94.8	107.2	103.8	100.1	60.9
BAG2	100.1	107.2	86.5	94.4	101.9	102.1	96.6	99.8	97.5	92	91	98.1	116.1	104.2	104.7
BAG3	85.5	77.5	117.6	102.5	80.3	99.4	153.4	123.2	109.5	115.1	132.5	96.2	68.9	88	73.1
BAG4	107.3	113.9	91.5	92.2	125.7	111.1	91.2	90.6	81.4	82.2	82.8	101.8	108.8	124.9	121.7
BAG4	100.8	109.4	101.9	96.9	123.2	104.6	92	93.4	101.7	94.2	109.6	95.6	95	113.2	104.7
BAG5	94.1	92.9	106.7	98.7	92.3	98.4	115.8	104.8	115.2	108.1	116.6	106.1	86	108.2	91.7
[truncated: 15,989 more rows]
